# Supplementary material for: (N→B)-4-Methyl-3-pyrid­yl[N-methyl­imino­diacetate-O,O′,N]borane
Source: Acta Crystallogr Sect E Struct Rep Online. 2012 Oct 6;68(Pt 11):o3070. doi: 10.1107/S1600536812040974 (PMC3515177; doi:10.1107/S1600536812040974)
Supplement: Supplementary file 1 [file e-68-o3070-sup1.cif]

##############################################################################
#                                                                            #
# This CIF contains the data in a paper accepted for publication in          #
# Acta Crystallographica Section E. It conforms to the requirements of       #
# Notes for Authors for Acta Crystallographica Section E, and has been       #
# peer reviewed under the auspices of the IUCr Commission on Journals.       #
#                                                                            #
# Full details of the Crystallographic Information File format               #
# are given in the paper "The Crystallographic Information File (CIF):       #
# a New Standard Archive File for Crystallography" by S. R. Hall, F. H.      #
# Allen and I. D. Brown [Acta Cryst. (1991), A47, 655-685].                  #
#                                                                            #
# The current version of the core CIF dictionary is obtainable from          #
# ftp://ftp.iucr.org/pub/cif_core.dic.                                       #
#                                                                            #
# Software is freely available for graphical display of the structure(s)     #
# in this CIF. For information consult the CIF software page                 #
# http://www.iucr.org/resources/cif/software.                                #
#                                                                            #
# This file may be used for bona fide research purposes within the           #
# scientific community so long as proper attribution is given to the journal # 
# article from which it was obtained.                                        #
#                                                                            #
##############################################################################
data_global
_audit_creation_method     'PLATON <TABLE ACC> option'
_journal_date_recd_electronic     2012-09-18
_journal_date_accepted     2012-09-28
_journal_name_full     'Acta Crystallographica, Section E'
_journal_year     2012
_journal_volume     68
_journal_issue     11
_journal_page_first     o3070
_journal_page_last     o3070
_journal_paper_category     QO
_journal_paper_doi     10.1107/S1600536812040974
_journal_coeditor_code     IS5196
_publ_contact_author_name     'Krzysztof Durka'
_publ_contact_author_address
;
Physical Chemistry Department, Faculty of Chemistry,
Warsaw University of Technology, Noakowskiego 3, 00-664 Warsaw, Poland
;
_publ_contact_author_email     'kdurka@ch.pw.edu.pl'
_publ_contact_author_fax     '+(4822)6282741'
_publ_contact_author_phone     '+(4822)2347575'
_publ_section_title
;\
(<i>N</i>\\rightarrow<i>B</i>)-4-Methyl-3-pyridyl[<i>N</i>-\
methyliminodiacetate-<i>O</i>,<i>O'</i>,<i>N</i>]borane
;
loop_
    _publ_author_name
    _publ_author_address
    'D\;abrowski, Marek'
;
Physical Chemistry Department, Faculty of Chemistry, Warsaw University of
Technology, Noakowskiego 3, 00-664 Warsaw, Poland
;
    'Durka, Krzysztof'
;
Physical Chemistry Department, Faculty of Chemistry, Warsaw University of
Technology, Noakowskiego 3, 00-664 Warsaw, Poland
;
    'Serwatowski, Janusz'
;
Physical Chemistry Department, Faculty of Chemistry, Warsaw University of
Technology, Noakowskiego 3, 00-664 Warsaw, Poland
;
_publ_section_synopsis     .
data_I
_chemical_name_systematic
;
(<i>N</i>\\rightarrow<i>B</i>)-4-Methyl-3-pyridyl[<i>N</i>-
methyliminodiacetate-<i>O</i>,<i>O'</i>,<i>N</i>]borane
;
_chemical_formula_moiety     'C11 H13 B N2 O4'
_chemical_formula_sum     'C11 H13 B N2 O4'
_chemical_formula_iupac     'C11 H13 B N2 O4'
_chemical_formula_weight     248.04
_chemical_melting_point     ?
_symmetry_cell_setting     monoclinic
_symmetry_space_group_name_H-M     'P 21/n'
_symmetry_space_group_name_Hall     '-P 2yn'
loop_
    _symmetry_equiv_pos_as_xyz
    'x, y, z'
    '-x+1/2, y+1/2, -z+1/2'
    '-x, -y, -z'
    'x-1/2, -y-1/2, z-1/2'
_cell_length_a     7.306(3)
_cell_length_b     14.7425(4)
_cell_length_c     10.8281(19)
_cell_angle_alpha     90.00
_cell_angle_beta     96.91(4)
_cell_angle_gamma     90.00
_cell_volume     1157.8(5)
_cell_formula_units_Z     4
_cell_measurement_reflns_used     9561
_cell_measurement_theta_min     1.8907
_cell_measurement_theta_max     32.2014
_cell_measurement_temperature     100(2)
_exptl_crystal_description     'unshaped'
_exptl_crystal_colour     'colourless'
_exptl_crystal_size_max     0.16
_exptl_crystal_size_mid     0.12
_exptl_crystal_size_min     0.10
_exptl_crystal_density_diffrn     1.423
_exptl_crystal_density_method     'not measured'
_exptl_crystal_F_000     520
_exptl_absorpt_coefficient_mu     0.107
_exptl_absorpt_correction_type     multi-scan
_exptl_absorpt_process_details
;
(CrysAlis PRO; Agilent, 2011)
;
_exptl_absorpt_correction_T_min     0.910
_exptl_absorpt_correction_T_max     0.989
_diffrn_ambient_temperature     100(2)
_diffrn_radiation_type     'Mo K\a'
_diffrn_radiation_wavelength     0.7107
_diffrn_radiation_source     'Enhance (Mo) X-ray Source'
_diffrn_radiation_monochromator     'graphite'
_diffrn_measurement_device_type     'Agilent Xcalibur Opal'
_diffrn_measurement_method     'omega scan'
_diffrn_detector_area_resol_mean     8.4441
_diffrn_reflns_number     26273
_diffrn_reflns_av_R_equivalents     0.0752
_diffrn_reflns_av_sigmaI/netI     0.0344
_diffrn_reflns_theta_min     2.34
_diffrn_reflns_theta_max     32.27
_diffrn_reflns_theta_full     32.27
_diffrn_measured_fraction_theta_max     0.982
_diffrn_measured_fraction_theta_full     0.982
_diffrn_reflns_limit_h_min     -10
_diffrn_reflns_limit_h_max     10
_diffrn_reflns_limit_k_min     -21
_diffrn_reflns_limit_k_max     21
_diffrn_reflns_limit_l_min     -16
_diffrn_reflns_limit_l_max     16
_refine_special_details
;
Refinement of <i>F</i>^2^ against ALL reflections. The weighted <i>R</i>-factor
<i>wR</i> and goodness of fit <i>S</i> are based on <i>F</i>^2^, conventional
<i>R</i>-factors <i>R</i> are based on <i>F</i>, with <i>F</i> set to zero for
negative <i>F</i>^2^. The threshold expression of <i>F</i>^2^ >
\s(<i>F</i>^2^) is used only for calculating <i>R</i>-factors(gt) <i>etc</i>.
and is not relevant to the choice of reflections for refinement.
<i>R</i>-factors based on <i>F</i>^2^ are statistically about twice as large
as those based on <i>F</i>, and <i>R</i>- factors based on ALL data will be
even larger.
;
_reflns_number_total     3993
_reflns_number_gt     3148
_reflns_threshold_expression     >2sigma(I)
_refine_ls_structure_factor_coef     Fsqd
_refine_ls_matrix_type     full
_refine_ls_R_factor_all     0.0662
_refine_ls_R_factor_gt     0.0516
_refine_ls_wR_factor_gt     0.1375
_refine_ls_wR_factor_ref     0.1474
_refine_ls_goodness_of_fit_ref     1.070
_refine_ls_restrained_S_all     1.070
_refine_ls_number_reflns     3993
_refine_ls_number_parameters     163
_refine_ls_number_restraints     0
_refine_ls_hydrogen_treatment     constr
_refine_ls_weighting_scheme     calc
_refine_ls_weighting_details
         'calc w=1/[\s^2^(Fo^2^)+(0.0715P)^2^+0.4349P] where P=(Fo^2^+2Fc^2^)/3'
_atom_sites_solution_hydrogens     geom
_atom_sites_solution_primary     direct
_atom_sites_solution_secondary     difmap
_refine_ls_shift/su_max     0.000
_refine_ls_shift/su_mean     0.000
_refine_diff_density_max     0.472
_refine_diff_density_min     -0.427
_refine_ls_extinction_method     none
_refine_ls_extinction_coef     ?
loop_
    _atom_type_symbol
    _atom_type_description
    _atom_type_scat_dispersion_real
    _atom_type_scat_dispersion_imag
    _atom_type_scat_source
    'C' 'C' 0.0033 0.0016
                         'International Tables Vol C Tables 4.2.6.8 and 6.1.1.4'
    'H' 'H' 0.0000 0.0000
                         'International Tables Vol C Tables 4.2.6.8 and 6.1.1.4'
    'B' 'B' 0.0013 0.0007
                         'International Tables Vol C Tables 4.2.6.8 and 6.1.1.4'
    'N' 'N' 0.0061 0.0033
                         'International Tables Vol C Tables 4.2.6.8 and 6.1.1.4'
    'O' 'O' 0.0106 0.0060
                         'International Tables Vol C Tables 4.2.6.8 and 6.1.1.4'
_computing_data_collection     'CrysAlis PRO (Agilent, 2011)'
_computing_cell_refinement     'CrysAlis PRO (Agilent, 2011)'
_computing_data_reduction     'CrysAlis PRO (Agilent, 2011)'
_computing_structure_solution     'SHELXTL (Sheldrick, 2008)'
_computing_structure_refinement     'SHELXTL (Sheldrick, 2008)'
_computing_molecular_graphics     'DIAMOND (Brandenburg, 2005)'
_computing_publication_material
;
SHELXTL (Sheldrick, 2008) and PLATON (Spek, 2009)
;
loop_
    _atom_site_type_symbol
    _atom_site_label
    _atom_site_fract_x
    _atom_site_fract_y
    _atom_site_fract_z
    _atom_site_U_iso_or_equiv
    _atom_site_adp_type
    _atom_site_calc_flag
    _atom_site_refinement_flags
    _atom_site_occupancy
    _atom_site_symmetry_multiplicity
    _atom_site_disorder_assembly
    _atom_site_disorder_group
    C C11 -0.2305(2) 0.29350(10) 0.44416(12) 0.0241(3) Uani d . 1 1 . .
    H H12A -0.1311 0.3273 0.4117 0.036 Uiso calc R 1 1 . .
    H H12B -0.2901 0.3322 0.5011 0.036 Uiso calc R 1 1 . .
    H H12C -0.3216 0.2748 0.3750 0.036 Uiso calc R 1 1 . .
    O O1 0.10475(13) 0.14926(6) 0.64076(9) 0.0195(2) Uani d . 1 1 . .
    O O2 -0.13312(13) 0.22847(6) 0.73583(8) 0.0196(2) Uani d . 1 1 . .
    N N2 -0.15248(15) 0.21153(7) 0.51222(9) 0.0157(2) Uani d . 1 1 . .
    C C2 0.11011(17) 0.32272(8) 0.63785(11) 0.0167(2) Uani d . 1 1 . .
    O O3 0.20124(15) 0.04826(7) 0.50831(11) 0.0275(2) Uani d . 1 1 . .
    O O4 -0.41001(16) 0.17271(7) 0.76432(11) 0.0305(3) Uani d . 1 1 . .
    C C8 -0.04008(19) 0.15473(9) 0.43621(12) 0.0198(3) Uani d . 1 1 . .
    H H10A 0.0208 0.1927 0.3777 0.024 Uiso calc R 1 1 . .
    H H10B -0.1177 0.1087 0.3882 0.024 Uiso calc R 1 1 . .
    C C3 0.06232(18) 0.40943(9) 0.67863(12) 0.0188(2) Uani d . 1 1 . .
    C C9 -0.29166(19) 0.18660(8) 0.69872(12) 0.0199(3) Uani d . 1 1 . .
    B B1 -0.01072(19) 0.23263(9) 0.63818(12) 0.0157(2) Uani d . 1 1 . .
    C C10 -0.30028(19) 0.15837(9) 0.56364(13) 0.0213(3) Uani d . 1 1 . .
    H H8A -0.2776 0.0925 0.5570 0.026 Uiso calc R 1 1 . .
    H H8B -0.4226 0.1727 0.5181 0.026 Uiso calc R 1 1 . .
    C C4 0.1896(2) 0.47963(9) 0.67544(13) 0.0228(3) Uani d . 1 1 . .
    H H4 0.1618 0.5384 0.7041 0.027 Uiso calc R 1 1 . .
    C C7 0.10090(18) 0.11005(8) 0.53041(12) 0.0189(2) Uani d . 1 1 . .
    C C1 0.28286(19) 0.31591(10) 0.59509(14) 0.0246(3) Uani d . 1 1 . .
    H H1 0.3165 0.2579 0.5669 0.029 Uiso calc R 1 1 . .
    N N1 0.40557(18) 0.38297(9) 0.58999(14) 0.0305(3) Uani d . 1 1 . .
    C C6 -0.1176(2) 0.43051(10) 0.72727(17) 0.0310(3) Uani d . 1 1 . .
    H H6A -0.1941 0.3757 0.7236 0.046 Uiso calc R 1 1 . .
    H H6B -0.1825 0.4781 0.6762 0.046 Uiso calc R 1 1 . .
    H H6C -0.0934 0.4514 0.8136 0.046 Uiso calc R 1 1 . .
    C C5 0.3558(2) 0.46393(10) 0.63083(15) 0.0274(3) Uani d . 1 1 . .
    H H5 0.4393 0.5132 0.6290 0.033 Uiso calc R 1 1 . .
loop_
    _atom_site_aniso_label
    _atom_site_aniso_U_11
    _atom_site_aniso_U_22
    _atom_site_aniso_U_33
    _atom_site_aniso_U_12
    _atom_site_aniso_U_13
    _atom_site_aniso_U_23
    C11 0.0284(7) 0.0246(6) 0.0183(6) 0.0100(5) -0.0018(5) 0.0020(5)
    O1 0.0217(5) 0.0160(4) 0.0201(4) 0.0042(3) -0.0009(3) 0.0005(3)
    O2 0.0235(5) 0.0203(4) 0.0153(4) -0.0028(3) 0.0043(3) -0.0011(3)
    N2 0.0161(5) 0.0157(4) 0.0153(4) 0.0022(4) 0.0014(4) -0.0016(3)
    C2 0.0160(5) 0.0167(5) 0.0173(5) 0.0009(4) 0.0016(4) -0.0001(4)
    O3 0.0270(5) 0.0197(5) 0.0372(6) 0.0076(4) 0.0092(4) -0.0022(4)
    O4 0.0326(6) 0.0271(5) 0.0355(6) -0.0047(4) 0.0198(5) -0.0006(4)
    C8 0.0228(6) 0.0207(6) 0.0164(5) 0.0042(5) 0.0043(4) -0.0027(4)
    C3 0.0192(6) 0.0171(5) 0.0201(5) 0.0006(4) 0.0030(4) -0.0009(4)
    C9 0.0227(6) 0.0147(5) 0.0234(6) 0.0006(4) 0.0080(5) -0.0012(4)
    B1 0.0172(6) 0.0152(6) 0.0144(5) 0.0016(5) 0.0010(5) -0.0007(4)
    C10 0.0186(6) 0.0204(6) 0.0257(6) -0.0026(5) 0.0052(5) -0.0057(5)
    C4 0.0261(7) 0.0155(5) 0.0268(6) -0.0019(5) 0.0030(5) 0.0003(5)
    C7 0.0195(6) 0.0148(5) 0.0231(6) 0.0007(4) 0.0053(5) 0.0001(4)
    C1 0.0192(6) 0.0231(6) 0.0325(7) -0.0002(5) 0.0079(5) -0.0049(5)
    N1 0.0219(6) 0.0286(6) 0.0431(7) -0.0049(5) 0.0120(5) -0.0048(5)
    C6 0.0267(7) 0.0213(6) 0.0475(9) 0.0007(5) 0.0155(7) -0.0108(6)
    C5 0.0254(7) 0.0232(6) 0.0344(7) -0.0073(5) 0.0062(6) 0.0010(5)
_geom_special_details
;
All e.s.d.'s (except the e.s.d. in the dihedral angle between two l.s. planes)
are estimated using the full covariance matrix. The cell e.s.d.'s are taken
into account individually in the estimation of e.s.d.'s in distances, angles
and torsion angles; correlations between e.s.d.'s in cell parameters are only
used when they are defined by crystal symmetry. An approximate (isotropic)
treatment of cell e.s.d.'s is used for estimating e.s.d.'s involving l.s.
planes.
;
loop_
    _geom_bond_atom_site_label_1
    _geom_bond_atom_site_label_2
    _geom_bond_site_symmetry_2
    _geom_bond_distance
    _geom_bond_publ_flag
    C11 N2 . 1.4924(17) ?
    C11 H12A . 0.9800 ?
    C11 H12B . 0.9800 ?
    C11 H12C . 0.9800 ?
    O1 C7 . 1.3246(16) ?
    O1 B1 . 1.4891(16) ?
    O2 C9 . 1.3313(17) ?
    O2 B1 . 1.4660(17) ?
    N2 C8 . 1.4884(16) ?
    N2 C10 . 1.4950(18) ?
    N2 B1 . 1.6400(19) ?
    C2 C1 . 1.3993(19) ?
    C2 C3 . 1.4101(17) ?
    C2 B1 . 1.5950(19) ?
    O3 C7 . 1.2111(16) ?
    O4 C9 . 1.2009(17) ?
    C8 C7 . 1.511(2) ?
    C8 H10A . 0.9900 ?
    C8 H10B . 0.9900 ?
    C3 C4 . 1.3947(18) ?
    C3 C6 . 1.506(2) ?
    C9 C10 . 1.5147(19) ?
    C10 H8A . 0.9900 ?
    C10 H8B . 0.9900 ?
    C4 C5 . 1.379(2) ?
    C4 H4 . 0.9500 ?
    C1 N1 . 1.3403(19) ?
    C1 H1 . 0.9500 ?
    N1 C5 . 1.338(2) ?
    C6 H6A . 0.9800 ?
    C6 H6B . 0.9800 ?
    C6 H6C . 0.9800 ?
    C5 H5 . 0.9500 ?
loop_
    _geom_angle_atom_site_label_1
    _geom_angle_atom_site_label_2
    _geom_angle_atom_site_label_3
    _geom_angle_site_symmetry_1
    _geom_angle_site_symmetry_3
    _geom_angle
    _geom_angle_publ_flag
    N2 C11 H12A . . 109.5 ?
    N2 C11 H12B . . 109.5 ?
    H12A C11 H12B . . 109.5 ?
    N2 C11 H12C . . 109.5 ?
    H12A C11 H12C . . 109.5 ?
    H12B C11 H12C . . 109.5 ?
    C7 O1 B1 . . 113.13(10) ?
    C9 O2 B1 . . 112.70(10) ?
    C8 N2 C11 . . 112.70(10) ?
    C8 N2 C10 . . 112.48(10) ?
    C11 N2 C10 . . 110.99(11) ?
    C8 N2 B1 . . 103.37(10) ?
    C11 N2 B1 . . 115.00(10) ?
    C10 N2 B1 . . 101.65(9) ?
    C1 C2 C3 . . 115.84(12) ?
    C1 C2 B1 . . 117.55(11) ?
    C3 C2 B1 . . 126.60(11) ?
    N2 C8 C7 . . 104.40(10) ?
    N2 C8 H10A . . 110.9 ?
    C7 C8 H10A . . 110.9 ?
    N2 C8 H10B . . 110.9 ?
    C7 C8 H10B . . 110.9 ?
    H10A C8 H10B . . 108.9 ?
    C4 C3 C2 . . 118.29(12) ?
    C4 C3 C6 . . 117.93(12) ?
    C2 C3 C6 . . 123.78(12) ?
    O4 C9 O2 . . 124.26(13) ?
    O4 C9 C10 . . 125.11(13) ?
    O2 C9 C10 . . 110.63(11) ?
    O2 B1 O1 . . 110.20(10) ?
    O2 B1 C2 . . 114.98(10) ?
    O1 B1 C2 . . 112.01(11) ?
    O2 B1 N2 . . 102.29(10) ?
    O1 B1 N2 . . 99.13(9) ?
    C2 B1 N2 . . 116.77(10) ?
    N2 C10 C9 . . 105.53(10) ?
    N2 C10 H8A . . 110.6 ?
    C9 C10 H8A . . 110.6 ?
    N2 C10 H8B . . 110.6 ?
    C9 C10 H8B . . 110.6 ?
    H8A C10 H8B . . 108.8 ?
    C5 C4 C3 . . 120.13(13) ?
    C5 C4 H4 . . 119.9 ?
    C3 C4 H4 . . 119.9 ?
    O3 C7 O1 . . 123.98(13) ?
    O3 C7 C8 . . 125.05(12) ?
    O1 C7 C8 . . 110.94(11) ?
    N1 C1 C2 . . 126.53(13) ?
    N1 C1 H1 . . 116.7 ?
    C2 C1 H1 . . 116.7 ?
    C5 N1 C1 . . 115.76(13) ?
    C3 C6 H6A . . 109.5 ?
    C3 C6 H6B . . 109.5 ?
    H6A C6 H6B . . 109.5 ?
    C3 C6 H6C . . 109.5 ?
    H6A C6 H6C . . 109.5 ?
    H6B C6 H6C . . 109.5 ?
    N1 C5 C4 . . 123.44(13) ?
    N1 C5 H5 . . 118.3 ?
    C4 C5 H5 . . 118.3 ?
loop_
    _geom_torsion_atom_site_label_1
    _geom_torsion_atom_site_label_2
    _geom_torsion_atom_site_label_3
    _geom_torsion_atom_site_label_4
    _geom_torsion_site_symmetry_1
    _geom_torsion_site_symmetry_2
    _geom_torsion_site_symmetry_3
    _geom_torsion_site_symmetry_4
    _geom_torsion
    _geom_torsion_publ_flag
    C11 N2 C8 C7 . . . . 150.72(11) ?
    C10 N2 C8 C7 . . . . -82.89(13) ?
    B1 N2 C8 C7 . . . . 25.95(12) ?
    C1 C2 C3 C4 . . . . -1.18(19) ?
    B1 C2 C3 C4 . . . . 177.63(12) ?
    C1 C2 C3 C6 . . . . 179.70(14) ?
    B1 C2 C3 C6 . . . . -1.5(2) ?
    B1 O2 C9 O4 . . . . 177.44(13) ?
    B1 O2 C9 C10 . . . . -1.95(15) ?
    C9 O2 B1 O1 . . . . -87.36(13) ?
    C9 O2 B1 C2 . . . . 144.91(11) ?
    C9 O2 B1 N2 . . . . 17.32(13) ?
    C7 O1 B1 O2 . . . . 129.43(11) ?
    C7 O1 B1 C2 . . . . -101.22(12) ?
    C7 O1 B1 N2 . . . . 22.64(13) ?
    C1 C2 B1 O2 . . . . 149.59(12) ?
    C3 C2 B1 O2 . . . . -29.19(18) ?
    C1 C2 B1 O1 . . . . 22.78(16) ?
    C3 C2 B1 O1 . . . . -156.01(12) ?
    C1 C2 B1 N2 . . . . -90.54(14) ?
    C3 C2 B1 N2 . . . . 90.67(15) ?
    C8 N2 B1 O2 . . . . -142.20(10) ?
    C11 N2 B1 O2 . . . . 94.54(12) ?
    C10 N2 B1 O2 . . . . -25.44(11) ?
    C8 N2 B1 O1 . . . . -29.06(11) ?
    C11 N2 B1 O1 . . . . -152.32(10) ?
    C10 N2 B1 O1 . . . . 87.71(11) ?
    C8 N2 B1 C2 . . . . 91.36(12) ?
    C11 N2 B1 C2 . . . . -31.90(15) ?
    C10 N2 B1 C2 . . . . -151.87(11) ?
    C8 N2 C10 C9 . . . . 134.54(11) ?
    C11 N2 C10 C9 . . . . -98.15(12) ?
    B1 N2 C10 C9 . . . . 24.61(12) ?
    O4 C9 C10 N2 . . . . 164.50(13) ?
    O2 C9 C10 N2 . . . . -16.11(14) ?
    C2 C3 C4 C5 . . . . 1.3(2) ?
    C6 C3 C4 C5 . . . . -179.51(14) ?
    B1 O1 C7 O3 . . . . 170.72(12) ?
    B1 O1 C7 C8 . . . . -7.42(15) ?
    N2 C8 C7 O3 . . . . 168.47(12) ?
    N2 C8 C7 O1 . . . . -13.41(14) ?
    C3 C2 C1 N1 . . . . 0.4(2) ?
    B1 C2 C1 N1 . . . . -178.55(14) ?
    C2 C1 N1 C5 . . . . 0.4(2) ?
    C1 N1 C5 C4 . . . . -0.2(2) ?
    C3 C4 C5 N1 . . . . -0.6(2) ?
loop_
    _geom_hbond_atom_site_label_D
    _geom_hbond_atom_site_label_H
    _geom_hbond_atom_site_label_A
    _geom_hbond_site_symmetry_A
    _geom_hbond_distance_DH
    _geom_hbond_distance_HA
    _geom_hbond_distance_DA
    _geom_hbond_angle_DHA
    _geom_hbond_publ_flag
    C8 H10A O4 4_665 0.99 2.418 3.3560(10)
                                         158 yes
    C11 H12B N1 1_455 0.98 2.635 3.5090(10)
                                          149 yes
    C11 H12A O4 4_665 0.98 2.403 3.2590(10)
                                          146 yes
    C10 H8A O3 3_556 0.99 2.283 3.2470(10)
                                         165 yes
    C11 H12C O2 4_565 0.98 2.574 3.5000(10)
                                          158 yes
_iucr_refine_instructions_details
;
TITL midaP1 in P2(1)/n
CELL  0.71073   7.3063  14.7425  10.8281   90.000   96.913   90.000
ZERR     4.00   0.0030   0.0004   0.0019    0.000    0.044    0.000
LATT   1
SYMM  1/2 - X, 1/2 + Y, 1/2 - Z
SFAC  C    H    B    N    O
UNIT  44   52   4    8    16
MERG   2
FMAP   2
PLAN   24
ACTA
BOND   $H
CONF
LIST   3
WGHT     0.06380     0.53610
L.S.  10
TEMP  -173.00
FVAR     0.24412
MOLE    1
C1    1    0.110148    0.322713    0.637830    11.00000    0.01599    0.01659 =
        0.01707   -0.00023    0.00130    0.00071
C2    1    0.062340    0.409417    0.678617    11.00000    0.01935    0.01723 =
        0.01996   -0.00075    0.00287    0.00064
C3    1    0.189731    0.479619    0.675411    11.00000    0.02594    0.01567 =
        0.02691    0.00039    0.00271   -0.00180
AFIX   43
H3    2    0.161929    0.538368    0.704020    11.00000   -1.20000
AFIX    0
N1    4    0.405450    0.382957    0.589976    11.00000    0.02179    0.02879 =
        0.04324   -0.00481    0.01196   -0.00510
C5    1    0.282822    0.315921    0.595091    11.00000    0.01924    0.02280 =
        0.03248   -0.00509    0.00757   -0.00015
AFIX   43
H5    2    0.316515    0.257952    0.566859    11.00000   -1.20000
AFIX    0
C6    1   -0.117644    0.430516    0.727229    11.00000    0.02723    0.02160 =
        0.04728   -0.01070    0.01564    0.00054
AFIX   33
H6A   2   -0.194447    0.375848    0.723097    11.00000   -1.50000
H6B   2   -0.182074    0.478424    0.676454    11.00000   -1.50000
H6C   2   -0.093487    0.451002    0.813757    11.00000   -1.50000
AFIX    0
C7    1    0.100860    0.110006    0.530433    11.00000    0.01965    0.01488 =
        0.02320    0.00017    0.00537    0.00052
C8    1   -0.040128    0.154719    0.436190    11.00000    0.02281    0.02042 =
        0.01663   -0.00293    0.00434    0.00430
AFIX   23
H8A   2    0.020759    0.192646    0.377658    11.00000   -1.20000
H8B   2   -0.117746    0.108728    0.388230    11.00000   -1.20000
AFIX    0
C9    1   -0.291676    0.186581    0.698708    11.00000    0.02274    0.01474 =
        0.02336   -0.00109    0.00763    0.00051
C10   1   -0.300282    0.158393    0.563598    11.00000    0.01843    0.02047 =
        0.02578   -0.00578    0.00544   -0.00274
AFIX   23
H10A  2   -0.277599    0.092473    0.556880    11.00000   -1.20000
H10B  2   -0.422606    0.172697    0.518082    11.00000   -1.20000
AFIX    0
C11   1   -0.230594    0.293483    0.444158    11.00000    0.02827    0.02453 =
        0.01876    0.00222   -0.00180    0.00982
AFIX   33
H11A  2   -0.303050    0.328420    0.498049    11.00000   -1.50000
H11B  2   -0.310116    0.274659    0.369166    11.00000   -1.50000
H11C  2   -0.129922    0.331182    0.420566    11.00000   -1.50000
AFIX    0
B1    3   -0.010716    0.232629    0.638205    11.00000    0.01720    0.01508 =
        0.01418   -0.00064    0.00114    0.00172
C4    1    0.355835    0.463955    0.630838    11.00000    0.02528    0.02368 =
        0.03419    0.00109    0.00620   -0.00744
AFIX   43
H4    2    0.439391    0.513176    0.629025    11.00000   -1.20000
AFIX    0
N2    4   -0.152473    0.211545    0.512214    11.00000    0.01617    0.01565 =
        0.01531   -0.00175    0.00153    0.00197
O1    5    0.104707    0.149264    0.640748    11.00000    0.02167    0.01591 =
        0.02015    0.00056   -0.00102    0.00417
O2    5   -0.133138    0.228474    0.735831    11.00000    0.02364    0.02025 =
        0.01531   -0.00109    0.00434   -0.00284
O3    5    0.201284    0.048309    0.508371    11.00000    0.02687    0.01995 =
        0.03710   -0.00229    0.00907    0.00740
O4    5   -0.409971    0.172718    0.764325    11.00000    0.03267    0.02699 =
        0.03569   -0.00068    0.01983   -0.00455
HKLF    4
END
;
