# Supplementary material for: (N→B)-4-Methyl-3-pyrid­yl[N-methyl­imino­diacetate-O,O′,N]borane
Source: Acta Crystallogr Sect E Struct Rep Online. 2012 Oct 6;68(Pt 11):o3070. doi: 10.1107/S1600536812040974 (PMC3515177; doi:10.1107/S1600536812040974)
Supplement: Supplementary file 2 [file e-68-o3070-Isup2.hkl]

# 
# h,k,l, Fc-squared, Fo-squared, sigma(Fo-squared) and status flag 
# 
data_I
_shelx_title ' midap1 in P2(1)/n' 
_shelx_refln_list_code          4 
_shelx_F_calc_maximum      130.76 
_exptl_crystal_F_000       520.00 
_reflns_d_resolution_high  0.6655 
 
loop_ 
 _symmetry_equiv_pos_as_xyz 
 'x, y, z' 
 '-x+1/2, y+1/2, -z+1/2' 
 '-x, -y, -z' 
 'x-1/2, -y-1/2, z-1/2' 
 
_cell_length_a     7.3063 
_cell_length_b    14.7425 
_cell_length_c    10.8281 
_cell_angle_alpha  90.000 
_cell_angle_beta   96.913 
_cell_angle_gamma  90.000 
 
_shelx_F_squared_multiplier     1.000 
 
loop_ 
 _refln_index_h 
 _refln_index_k 
 _refln_index_l 
 _refln_F_squared_calc 
 _refln_F_squared_meas 
 _refln_F_squared_sigma 
 _refln_observed_status 
   2   0   0     1569.93     1716.62     22.27 o 
   4   0   0     2784.72     2689.19     47.21 o 
   6   0   0      167.21      201.75      9.04 o 
   8   0   0       15.00       20.43      3.68 o 
  10   0   0      215.86      265.20     30.30 o 
   1   1   0      359.43      344.56      4.35 o 
   2   1   0       18.17       22.27      1.00 o 
   3   1   0       25.87       22.60      1.34 o 
   4   1   0      256.79      270.23      7.70 o 
   5   1   0       32.15       26.12      1.84 o 
   6   1   0       18.79       17.24      1.67 o 
   7   1   0       38.50       34.49      3.01 o 
   8   1   0      404.73      396.63     10.72 o 
   9   1   0        9.38        6.53      2.01 o 
  10   1   0       60.38       64.46      8.54 o 
   0   2   0     6395.79     5752.08     51.06 o 
   1   2   0     2595.21     2605.65     17.91 o 
   2   2   0        7.16       13.39      0.84 o 
   3   2   0      461.05      489.55      7.20 o 
   4   2   0        0.88        1.34      0.50 o 
   5   2   0      116.49      114.02      4.69 o 
   6   2   0        4.68        4.19      1.17 o 
   7   2   0      126.58      134.44      5.69 o 
   8   2   0      156.49      141.64      6.70 o 
   9   2   0        5.98        2.85      2.34 o 
   1   3   0      695.57      689.46     10.05 o 
   2   3   0     1090.53     1156.74      9.04 o 
   3   3   0       87.78       96.27      2.68 o 
   4   3   0      273.48      276.75      5.02 o 
   5   3   0       92.34      106.82      3.68 o 
   6   3   0      128.42      120.55      5.53 o 
   7   3   0      118.08      120.88      5.69 o 
   8   3   0        0.46        2.34      2.18 o 
   9   3   0        4.67        7.03      2.68 o 
   0   4   0      446.61      491.39      6.86 o 
   1   4   0     6290.41     6493.44     45.04 o 
   2   4   0     1819.61     1945.15     14.73 o 
   3   4   0      121.00      118.70      2.51 o 
   4   4   0      216.99      218.83      4.69 o 
   5   4   0       34.46       29.13      1.84 o 
   6   4   0     1158.24     1180.18     23.44 o 
   7   4   0        0.02        0.33      1.84 o 
   8   4   0       33.43       30.30      4.35 o 
   9   4   0       15.76       18.58      3.35 o 
  10   4   0       76.52       89.41      8.71 o 
   1   5   0        3.30        2.68      0.50 o 
   2   5   0     4212.94     4331.64     60.78 o 
   3   5   0       38.44       38.17      1.34 o 
   4   5   0       51.08       34.32      1.51 o 
   5   5   0      121.20      109.33      5.02 o 
   6   5   0     1051.50     1124.77     25.78 o 
   7   5   0      345.45      341.72     12.56 o 
   8   5   0       13.00       17.08      3.01 o 
   9   5   0      125.85      130.93      8.87 o 
  10   5   0       42.88       48.05      6.36 o 
   0   6   0     1972.00     1729.01     17.24 o 
   1   6   0      492.52      551.00      7.20 o 
   2   6   0      344.51      311.58      5.69 o 
   3   6   0      456.94      508.97      8.54 o 
   4   6   0       11.93        7.53      0.84 o 
   5   6   0      609.24      625.67     17.58 o 
   6   6   0       31.33       27.79      3.35 o 
   7   6   0        8.33        9.38      2.51 o 
   8   6   0       78.69       71.49      7.03 o 
   9   6   0       32.03       29.97      4.69 o 
  10   6   0       65.83       71.83      9.38 o 
   1   7   0       73.83       83.04      2.01 o 
   2   7   0     1293.68     1535.13     18.92 o 
   3   7   0      600.62      653.13      8.71 o 
   4   7   0       68.95       87.06      3.18 o 
   5   7   0      548.72      491.39     14.06 o 
   6   7   0        0.01        0.67      1.67 o 
   7   7   0      124.86      116.19      7.53 o 
   8   7   0      105.23      131.43      8.87 o 
   9   7   0        4.87        5.36      2.18 o 
  10   7   0        0.11        2.85      5.53 o 
   0   8   0     1105.58     1044.90     15.74 o 
   1   8   0        0.00        8.37      0.67 o 
   2   8   0      846.13     1072.70     12.56 o 
   3   8   0      212.81      267.38      5.53 o 
   4   8   0       51.61       58.10      2.68 o 
   5   8   0       96.42       92.42      5.02 o 
   6   8   0       15.16       13.90      3.01 o 
   7   8   0        0.22        2.01      2.18 o 
   8   8   0        3.34        1.51      2.18 o 
   9   8   0       12.90       13.73      3.52 o 
   1   9   0     1347.01     1324.00     14.73 o 
   2   9   0        0.02        0.84      0.50 o 
   3   9   0      239.20      250.47      5.69 o 
   4   9   0      446.65      399.98      9.21 o 
   5   9   0      604.60      677.74     15.74 o 
   6   9   0        1.02        4.52      2.51 o 
   7   9   0       95.68       96.77      6.36 o 
   8   9   0       49.64       67.97      6.36 o 
   9   9   0       65.39       79.53      7.37 o 
   0  10   0       76.27       47.72      2.68 o 
   1  10   0        3.06        1.67      0.67 o 
   2  10   0       31.20       37.17      2.01 o 
   3  10   0       42.01       53.91      2.85 o 
   4  10   0       10.18       13.73      1.67 o 
   5  10   0      489.17      481.01     14.90 o 
   6  10   0       58.92       68.14      5.69 o 
   7  10   0       18.61       20.09      3.01 o 
   8  10   0        3.16        6.86      2.68 o 
   9  10   0      103.08      115.19     10.38 o 
   1  11   0     2158.65     2238.98     18.58 o 
   2  11   0      258.62      252.98      5.36 o 
   3  11   0      380.41      410.53      8.20 o 
   4  11   0       39.94       39.01      2.68 o 
   5  11   0       49.76       38.84      3.52 o 
   6  11   0       21.18       20.93      3.52 o 
   7  11   0        1.86        2.01      2.01 o 
   8  11   0       35.62       44.54      5.36 o 
   9  11   0        7.08        7.53      5.36 o 
   0  12   0        0.03        1.51      1.17 o 
   1  12   0      529.78      494.58      7.87 o 
   2  12   0      309.49      301.53      6.53 o 
   3  12   0        1.33        5.69      1.34 o 
   4  12   0        3.84        1.34      1.51 o 
   5  12   0        4.70        4.52      1.67 o 
   6  12   0       35.53       32.48      3.85 o 
   7  12   0       51.27       55.75      5.69 o 
   8  12   0        8.16        7.37      2.85 o 
   1  13   0       11.32        6.53      1.00 o 
   2  13   0      708.30      688.96     11.55 o 
   3  13   0      131.71      125.40      4.69 o 
   4  13   0       19.25       14.73      2.18 o 
   5  13   0       12.60        5.69      1.84 o 
   6  13   0       16.31       11.05      2.51 o 
   7  13   0       47.06       54.41      6.03 o 
   8  13   0        5.97        8.71      3.01 o 
   0  14   0      146.78      134.28      8.04 o 
   1  14   0      331.40      320.79      8.37 o 
   2  14   0        8.42       13.73      1.67 o 
   3  14   0        5.21        7.53      1.51 o 
   4  14   0        2.87        3.18      1.67 o 
   5  14   0       14.87       14.40      2.85 o 
   6  14   0       15.63       14.23      3.52 o 
   7  14   0       81.10       78.02      7.03 o 
   8  14   0       14.09       14.40      8.04 o 
   1  15   0       43.66       41.02      3.68 o 
   2  15   0       26.75       37.67      3.35 o 
   3  15   0        3.96        4.86      1.84 o 
   4  15   0        2.87        1.67      1.84 o 
   5  15   0        5.81        4.86      2.51 o 
   6  15   0        4.72        8.54      2.85 o 
   7  15   0       90.34      105.81      9.88 o 
   0  16   0      177.15      164.08     11.72 o 
   1  16   0       35.21       37.50      4.02 o 
   2  16   0       24.14       27.63      3.68 o 
   3  16   0      139.86      160.39      8.20 o 
   4  16   0       23.45       19.59      3.35 o 
   5  16   0        0.32        1.34      2.51 o 
   6  16   0       43.62       40.68      5.19 o 
   7  16   0      135.19      155.04     13.90 o 
   1  17   0        0.71        1.00      2.18 o 
   2  17   0        1.84        1.51      2.01 o 
   3  17   0       17.10       16.24      3.68 o 
   5  17   0      118.35      121.72      8.87 o 
   6  17   0        2.41        2.01      2.51 o 
   0  18   0       80.61       94.43      9.88 o 
   1  18   0      139.29      155.37      8.87 o 
   2  18   0       17.53       11.89      3.01 o 
   3  18   0       14.45       11.05      2.85 o 
   4  18   0       52.21       39.01      5.69 o 
   5  18   0        7.81        2.18      3.68 o 
   6  18   0        4.14        2.01      3.85 o 
   1  19   0       90.57       96.27      7.03 o 
   2  19   0       13.45       13.06      2.85 o 
   3  19   0       56.35       45.04      5.69 o 
   4  19   0       12.95       12.89      4.02 o 
   5  19   0       42.27       53.91     14.73 o 
   0  20   0        9.60       10.88      3.68 o 
   1  20   0       31.38       34.82      4.52 o 
   2  20   0        2.94        6.36      2.68 o 
   3  20   0        1.15        3.85      3.01 o 
   1  21   0       13.06        6.86      2.51 o 
   2  21   0        9.75        4.69      6.03 o 
   3  21   0       10.72       28.80     11.05 o 
  -9   0   1        6.57       13.73      3.35 o 
  -7   0   1       36.02       39.51      4.69 o 
  -5   0   1       18.39       16.24      2.01 o 
  -3   0   1        3.89        5.36      1.17 o 
  -1   0   1     8050.70     7315.67     60.44 o 
   1   0   1     3840.11     3609.36     35.83 o 
   3   0   1      267.94      254.99      8.20 o 
   5   0   1      215.94      256.50      7.20 o 
   7   0   1       34.22       23.61      3.52 o 
   9   0   1       33.66       30.81      6.53 o 
 -10   1   1       76.10       83.55      8.20 o 
  -9   1   1      131.39      138.13      7.20 o 
  -8   1   1      102.36      109.66      5.86 o 
  -7   1   1     1415.54     1275.78     24.78 o 
  -6   1   1       58.23       62.45      2.85 o 
  -5   1   1      356.50      376.54      8.54 o 
  -4   1   1      208.36      218.99      4.52 o 
  -3   1   1     1224.44     1298.89     16.24 o 
  -2   1   1     1385.43     1239.79     19.25 o 
  -1   1   1     1600.58     1451.08     11.38 o 
   0   1   1      307.08      298.85      6.70 o 
   1   1   1      195.01      266.37      5.02 o 
   2   1   1     2376.55     2328.72     21.26 o 
   3   1   1      594.87      592.35     10.21 o 
   4   1   1        0.40        0.67      0.50 o 
   5   1   1      288.68      327.15      8.54 o 
   6   1   1      166.98      184.67      6.19 o 
   7   1   1        3.18        4.52      1.51 o 
   8   1   1        7.94        5.86      1.67 o 
   9   1   1       48.31       43.87      5.02 o 
  10   1   1        0.07        0.17      2.51 o 
 -10   2   1        7.40        1.84      2.51 o 
  -9   2   1        0.35        0.17      2.18 o 
  -8   2   1      476.07      491.06     13.06 o 
  -7   2   1      100.78      111.34      5.19 o 
  -6   2   1        9.93        6.86      1.34 o 
  -5   2   1       90.05       78.52      3.35 o 
  -4   2   1      206.54      221.00      4.69 o 
  -3   2   1        0.21        0.50      0.50 o 
  -2   2   1     3563.70     3125.00     34.66 o 
  -1   2   1      136.03      132.60      2.51 o 
   0   2   1       15.00       13.73      0.67 o 
   1   2   1     4750.53     4721.24     37.00 o 
   2   2   1      803.67      748.90     12.89 o 
   3   2   1      534.69      577.45      8.37 o 
   4   2   1      276.04      274.08      5.53 o 
   5   2   1      604.47      652.12     11.55 o 
   6   2   1        1.82        2.01      1.00 o 
   7   2   1      711.69      733.99     17.75 o 
   8   2   1      364.07      347.58     11.72 o 
   9   2   1        0.56        1.00      2.34 o 
  10   2   1       44.38       42.86      7.20 o 
 -10   3   1       36.47       40.68      5.86 o 
  -9   3   1        0.21        2.85      2.68 o 
  -8   3   1      238.83      237.41     12.22 o 
  -7   3   1      162.67      170.94      6.86 o 
  -6   3   1      835.20      771.67     16.24 o 
  -5   3   1       13.65       16.41      1.51 o 
  -4   3   1      217.41      232.22      5.02 o 
  -3   3   1      225.10      223.51      5.02 o 
  -2   3   1     3125.33     3139.73     26.79 o 
  -1   3   1     4166.43     4029.94     32.65 o 
   0   3   1     1236.28     1169.47     10.88 o 
   1   3   1     4202.87     4331.47     30.64 o 
   2   3   1       33.34       33.15      1.34 o 
   3   3   1      364.08      373.69      8.54 o 
   4   3   1      162.17      137.12      4.35 o 
   5   3   1       12.29       20.76      1.67 o 
   6   3   1        8.60       14.23      1.84 o 
   7   3   1      362.65      381.90     11.38 o 
   8   3   1      102.72      113.01      7.53 o 
   9   3   1        6.61        4.86      2.51 o 
  10   3   1        0.03        6.03      3.01 o 
 -10   4   1        5.59        6.36      2.85 o 
  -9   4   1        7.46        1.51      2.34 o 
  -8   4   1      111.47      118.70      8.71 o 
  -7   4   1       47.69       50.56      5.36 o 
  -6   4   1      292.64      264.70     10.38 o 
  -5   4   1      401.11      428.61      8.71 o 
  -4   4   1      567.30      537.10      7.37 o 
  -3   4   1     2861.96     3174.73     22.94 o 
  -2   4   1      604.22      618.30      8.87 o 
  -1   4   1      228.32      203.76      3.01 o 
   0   4   1     9995.34     9994.65     58.10 o 
   1   4   1        6.38        4.69      0.50 o 
   2   4   1      727.13      849.18     10.72 o 
   3   4   1      485.35      549.83      8.54 o 
   4   4   1      542.76      529.40     10.55 o 
   5   4   1      509.37      471.14      8.87 o 
   6   4   1       62.36       65.80      3.85 o 
   7   4   1       75.40       75.68      5.69 o 
   8   4   1      102.83       94.93      6.36 o 
   9   4   1       21.07       18.25      3.35 o 
  10   4   1        4.71        3.35      3.01 o 
 -10   5   1       64.68       58.26      6.70 o 
  -9   5   1       25.03       22.60      3.68 o 
  -8   5   1       35.84       41.69      4.86 o 
  -7   5   1      573.74      581.80     17.91 o 
  -6   5   1      792.66      697.33     16.58 o 
  -5   5   1       14.05       23.27      1.67 o 
  -4   5   1       10.03       12.22      1.00 o 
  -3   5   1      402.21      393.28      5.36 o 
  -2   5   1       99.13       81.03      2.18 o 
  -1   5   1      464.19      450.71      5.53 o 
   0   5   1       87.16       74.17      1.84 o 
   1   5   1     2806.60     2877.21     23.27 o 
   2   5   1     1296.12     1349.62     14.90 o 
   3   5   1     1065.74     1107.35     11.89 o 
   4   5   1      105.43      110.17      3.18 o 
   5   5   1      152.16      151.35      4.19 o 
   6   5   1       26.70       23.44      2.51 o 
   7   5   1      206.82      205.10      8.71 o 
   8   5   1        5.16        4.86      2.18 o 
   9   5   1        3.20        7.20      2.85 o 
 -10   6   1       33.85       35.83      6.36 o 
  -9   6   1       48.74       45.37      5.36 o 
  -7   6   1        0.06        3.85      2.18 o 
  -6   6   1      435.44      446.19     11.72 o 
  -5   6   1     1036.62     1085.76     16.91 o 
  -4   6   1      659.27      625.34      9.54 o 
  -3   6   1      218.40      204.93      3.85 o 
  -2   6   1      628.38      695.82      7.53 o 
  -1   6   1      405.14      469.29      5.86 o 
   0   6   1       92.77      126.74      2.85 o 
   1   6   1      156.30      191.37      3.35 o 
   2   6   1      215.04      244.78      4.69 o 
   3   6   1        0.09        2.34      0.50 o 
   4   6   1      105.33      113.68      3.35 o 
   6   6   1      338.57      319.45     12.56 o 
   7   6   1      102.54      108.83      7.20 o 
   8   6   1        0.45        1.17      2.34 o 
   9   6   1       94.93      112.34      9.71 o 
  10   6   1        3.59        3.85      4.35 o 
 -10   7   1        2.78       11.22      7.87 o 
  -9   7   1       11.41       10.55      3.18 o 
  -8   7   1        0.04        2.01      2.18 o 
  -7   7   1        0.51        1.84      1.84 o 
  -6   7   1      236.94      251.81      7.87 o 
  -5   7   1        2.30        2.18      1.17 o 
  -4   7   1      442.77      511.82      7.03 o 
  -3   7   1      452.78      563.55      8.87 o 
  -2   7   1      877.03      930.38     14.06 o 
  -1   7   1     1280.31     1455.10     18.25 o 
   0   7   1       19.31       25.28      1.17 o 
   1   7   1      292.43      323.30      7.03 o 
   2   7   1      356.11      405.00      7.20 o 
   3   7   1      121.87      127.08      4.02 o 
   4   7   1       64.26       62.78      2.85 o 
   5   7   1      207.74      203.59      7.20 o 
   6   7   1      110.60      102.13      6.36 o 
   7   7   1       24.67       30.30      4.02 o 
   8   7   1        1.43        1.17      2.01 o 
   9   7   1       10.40       12.72      3.68 o 
  -9   8   1       41.45       46.04      5.53 o 
  -8   8   1      125.89      135.45      9.04 o 
  -7   8   1        2.85        0.67      2.01 o 
  -6   8   1      241.01      256.33      7.87 o 
  -5   8   1       28.27       29.80      2.51 o 
  -4   8   1      200.22      197.06      5.19 o 
  -3   8   1      369.22      358.29      6.19 o 
  -2   8   1       45.96       54.75      2.01 o 
  -1   8   1       72.70       67.97      1.84 o 
   0   8   1       17.22        4.52      0.67 o 
   1   8   1      262.15      269.89      5.53 o 
   2   8   1     1002.34     1084.25     14.23 o 
   3   8   1       20.57       10.55      1.17 o 
   4   8   1      480.13      445.02      9.71 o 
   5   8   1        0.06        1.34      1.51 o 
   6   8   1      262.48      234.56     11.72 o 
   7   8   1        7.12        3.35      1.84 o 
   8   8   1        4.70        1.17      2.01 o 
   9   8   1       72.31       84.88      8.71 o 
  -9   9   1       44.52       34.49      4.86 o 
  -8   9   1      121.24      130.26      9.71 o 
  -7   9   1       10.24        8.04      2.34 o 
  -6   9   1       11.51        7.53      1.67 o 
  -5   9   1      592.96      526.22     10.55 o 
  -4   9   1      196.86      211.79      5.36 o 
  -3   9   1       41.96       29.30      1.67 o 
  -2   9   1      474.44      469.13      7.20 o 
  -1   9   1      239.77      306.22      5.19 o 
   0   9   1      141.92      127.41      2.85 o 
   1   9   1      455.66      468.96      6.36 o 
   2   9   1     1723.70     1677.10     30.14 o 
   3   9   1      110.49      113.01      4.19 o 
   4   9   1      267.18      304.55      8.20 o 
   5   9   1        1.03        1.67      1.84 o 
   6   9   1       34.20       40.35      5.19 o 
   7   9   1       45.94       43.36      5.02 o 
   8   9   1      105.48      105.48      8.04 o 
   9   9   1       32.25       34.82      6.03 o 
  -9  10   1       22.69       30.64      4.86 o 
  -8  10   1      242.50      248.79     12.89 o 
  -7  10   1       17.70       17.91      3.18 o 
  -6  10   1       88.11       92.08      5.36 o 
  -5  10   1        0.02        2.34      1.34 o 
  -4  10   1      448.66      427.77      8.71 o 
  -3  10   1       47.24       51.90      2.51 o 
  -2  10   1       21.30       21.43      1.34 o 
  -1  10   1        2.63       19.42      1.34 o 
   0  10   1       37.65       46.21      1.84 o 
   1  10   1       44.77       24.95      1.34 o 
   2  10   1      241.09      227.03      5.53 o 
   3  10   1       67.69       52.74      3.01 o 
   4  10   1      136.92      136.12      5.69 o 
   5  10   1       42.60       46.71      4.52 o 
   6  10   1       73.64       79.53      6.19 o 
   7  10   1        8.21        7.70      2.34 o 
   8  10   1       54.49       68.31      6.70 o 
   9  10   1        1.98        6.70      3.01 o 
  -8  11   1        0.32        1.67      2.18 o 
  -7  11   1       73.60       74.34      5.86 o 
  -6  11   1        4.32        5.36      2.34 o 
  -5  11   1       30.96       27.46      2.68 o 
  -4  11   1      119.91      105.65      4.35 o 
  -3  11   1       39.81       35.83      2.18 o 
  -2  11   1       24.50       41.19      2.01 o 
  -1  11   1       75.73       62.45      2.34 o 
   0  11   1      760.82      735.17     10.21 o 
   1  11   1       37.34       30.47      2.01 o 
   2  11   1        0.32        4.19      1.00 o 
   3  11   1      171.63      187.35      6.19 o 
   4  11   1       59.97       47.38      3.68 o 
   5  11   1      165.54      160.06      8.54 o 
   6  11   1       16.26       13.56      2.85 o 
   7  11   1        0.35        1.34      2.18 o 
   8  11   1        4.02        4.52      2.68 o 
   9  11   1      122.75      133.10     21.93 o 
  -9  12   1        0.64        3.52      3.01 o 
  -8  12   1       36.41       37.50      5.19 o 
  -7  12   1       59.12       60.44      6.03 o 
  -6  12   1       31.44       31.64      4.02 o 
  -5  12   1      142.64      142.31      5.86 o 
  -4  12   1       11.00        7.03      1.17 o 
  -3  12   1      238.77      217.15      5.69 o 
  -2  12   1        8.54        5.02      1.00 o 
  -1  12   1       12.57       27.29      2.01 o 
   0  12   1      530.02      521.70      8.37 o 
   1  12   1      137.85      144.49      4.35 o 
   2  12   1        2.60        1.34      1.00 o 
   3  12   1      261.01      256.33      6.70 o 
   4  12   1      110.03      114.35      5.19 o 
   5  12   1      319.56      302.54     11.05 o 
   6  12   1        3.02        1.00      1.84 o 
   7  12   1        1.51        0.17      3.01 o 
   8  12   1        1.08        7.37      3.01 o 
  -8  13   1        1.22        6.36      3.01 o 
  -7  13   1        6.53        6.70      2.34 o 
  -6  13   1        5.65        3.35      2.18 o 
  -5  13   1       50.29       42.36      3.68 o 
  -4  13   1       36.63       30.81      2.85 o 
  -3  13   1        0.46        1.34      1.17 o 
  -2  13   1        1.74        1.34      1.17 o 
  -1  13   1      168.05      164.24      5.36 o 
   0  13   1      323.93      307.23      8.04 o 
   1  13   1       57.82       53.74      3.01 o 
   2  13   1       87.61       77.02      3.85 o 
   3  13   1       66.27       61.28      3.52 o 
   4  13   1        9.25        7.87      1.67 o 
   5  13   1        0.00        1.51      1.84 o 
   6  13   1        8.91        5.19      2.01 o 
   7  13   1       14.21       12.39      2.85 o 
   8  13   1       24.70       25.11      4.86 o 
  -8  14   1       45.42       45.54      9.71 o 
  -7  14   1       22.81       26.12      5.02 o 
  -6  14   1       77.82       70.82      7.37 o 
  -5  14   1      124.04      129.25      6.36 o 
  -4  14   1       41.11       37.17      3.18 o 
  -3  14   1       88.62       81.03      4.19 o 
  -2  14   1      225.89      226.86      6.86 o 
  -1  14   1        0.22        2.01      1.51 o 
   0  14   1       45.98       40.01      3.18 o 
   1  14   1      110.07      103.64      5.02 o 
   2  14   1       15.65       15.57      2.01 o 
   3  14   1        3.57        5.36      1.67 o 
   4  14   1      115.21      118.04      6.19 o 
   5  14   1       31.62       33.82      3.68 o 
   6  14   1       65.46       73.33      6.03 o 
   7  14   1        0.15        3.85      2.51 o 
   8  14   1      153.12      173.96     16.91 o 
  -7  15   1       46.78       59.27      7.03 o 
  -6  15   1        1.36        1.51      3.35 o 
  -5  15   1        0.07        2.18      2.01 o 
  -4  15   1       40.55       37.34      3.35 o 
  -3  15   1       83.08       70.49      4.19 o 
  -2  15   1       30.52       33.32      3.01 o 
  -1  15   1     1066.98     1051.60     17.58 o 
   0  15   1       29.38       27.29      3.01 o 
   1  15   1       32.59       29.13      3.52 o 
   2  15   1       51.42       52.74      4.35 o 
   3  15   1      101.01       94.76      5.19 o 
   4  15   1       82.12      100.62      6.70 o 
   5  15   1        5.13        2.34      2.01 o 
   6  15   1        4.52        3.35      3.18 o 
   7  15   1       14.22        9.71      4.02 o 
  -7  16   1        0.35        0.50      2.68 o 
  -6  16   1        6.44        7.37      2.85 o 
  -5  16   1        2.27        4.69      2.18 o 
  -4  16   1       29.73       26.96      2.85 o 
  -3  16   1       25.76       26.79      3.35 o 
  -2  16   1       53.83       44.37      4.19 o 
  -1  16   1      239.38      241.60      9.04 o 
   0  16   1      116.15      110.67      6.70 o 
   1  16   1        4.93        6.03      2.18 o 
   2  16   1      143.07      150.68      7.37 o 
   3  16   1        6.26        6.86      2.18 o 
   4  16   1       30.63       29.47      3.85 o 
   5  16   1       10.85        7.53      3.35 o 
   6  16   1       38.20       42.86      5.36 o 
   7  16   1       10.10       27.63     10.05 o 
  -6  17   1       90.54      100.96      8.37 o 
  -5  17   1       21.21       17.75      3.35 o 
  -4  17   1       80.79       87.06      6.19 o 
  -3  17   1        4.25        6.36      2.18 o 
  -2  17   1        7.15        9.88      2.18 o 
  -1  17   1        0.33        2.51      1.84 o 
   0  17   1        8.15        9.88      2.68 o 
   1  17   1        2.92        4.52      2.51 o 
   2  17   1        3.30        2.18      2.18 o 
   3  17   1       20.07       17.75      2.85 o 
   4  17   1       68.41       70.82      6.53 o 
   6  17   1       46.20       44.87      5.86 o 
  -6  18   1        5.22        4.19      4.69 o 
  -4  18   1        0.95        0.33      2.68 o 
  -3  18   1       55.31       58.93      6.36 o 
  -2  18   1       91.93      104.81      6.70 o 
  -1  18   1        6.14        8.20      2.85 o 
   0  18   1        1.91        6.03      2.68 o 
   1  18   1       90.23       94.26      7.37 o 
   2  18   1       10.01       11.72      3.01 o 
   3  18   1        5.70        4.86      2.34 o 
   4  18   1       89.23       96.27      9.21 o 
   5  18   1        1.53        2.01      2.51 o 
   6  18   1       24.13       21.43      5.86 o 
  -5  19   1        3.22        0.84      5.36 o 
  -4  19   1        7.97        7.20      3.01 o 
  -3  19   1       49.02       51.90      6.19 o 
  -2  19   1        0.00        2.34      2.51 o 
  -1  19   1        1.24        1.00      2.51 o 
   0  19   1      303.16      328.99     13.23 o 
   1  19   1        1.45        7.53      2.68 o 
   2  19   1       77.19       77.35      6.53 o 
   3  19   1       47.97       45.37      7.37 o 
   4  19   1       87.08       86.56     10.21 o 
   5  19   1       41.67       28.80      7.03 o 
  -4  20   1       69.85       82.37     16.74 o 
  -3  20   1       41.23       43.20      6.03 o 
  -2  20   1        0.52        2.85      3.52 o 
  -1  20   1       50.40       38.01      4.86 o 
   0  20   1        4.98        7.03      2.51 o 
   1  20   1        0.87        5.02      2.34 o 
   2  20   1        0.01        4.69      2.18 o 
   3  20   1      103.92      108.83      9.04 o 
  -2  21   1        7.65        3.68      6.19 o 
  -1  21   1        8.13       10.38      3.35 o 
   0  21   1       15.80       14.90      3.52 o 
   1  21   1       41.77       54.58      6.36 o 
   2  21   1        0.63        9.71      6.03 o 
   3  21   1        0.73        7.37      6.53 o 
 -10   0   2        3.11       11.05      5.02 o 
  -8   0   2      238.03      243.60     12.05 o 
  -6   0   2      272.61      264.53      8.04 o 
  -4   0   2     1327.49     1282.65     18.25 o 
  -2   0   2       86.21       67.64      2.18 o 
   0   0   2       45.70       38.51      1.84 o 
   2   0   2     3947.35     4266.68     41.52 o 
   4   0   2      510.45      491.06     13.06 o 
   6   0   2       15.73       16.07      2.68 o 
   8   0   2       25.23       22.60      4.52 o 
  10   0   2        0.39        8.04      5.86 o 
 -10   1   2      112.55       93.76     11.72 o 
  -9   1   2       43.87       47.21      4.69 o 
  -8   1   2        5.17        2.51      1.67 o 
  -7   1   2      224.27      228.54      7.70 o 
  -6   1   2       39.54       43.87      2.34 o 
  -5   1   2        0.97        0.84      0.50 o 
  -4   1   2       86.48       95.10      3.01 o 
  -3   1   2      663.26      692.31     12.89 o 
  -2   1   2      109.42      136.45      2.85 o 
  -1   1   2      327.05      367.83      4.02 o 
   0   1   2    11400.55    10583.65     85.72 o 
   1   1   2    12945.75    12239.32     69.48 o 
   2   1   2      374.86      360.13      5.36 o 
   3   1   2      936.48      945.29     18.58 o 
   4   1   2      733.69      726.29     14.06 o 
   5   1   2        8.36       13.39      1.51 o 
   6   1   2      205.60      191.54      6.19 o 
   7   1   2       18.03       15.57      2.01 o 
   8   1   2       30.50       25.62      3.35 o 
   9   1   2        0.56        1.51      2.18 o 
  10   1   2      175.60      183.67     17.75 o 
 -10   2   2       13.09        5.69      2.68 o 
  -9   2   2      220.46      241.93     13.06 o 
  -8   2   2       16.49       14.90      2.34 o 
  -7   2   2       63.13       72.33      4.52 o 
  -6   2   2       40.24       28.96      2.34 o 
  -5   2   2      686.08      624.50      9.21 o 
  -4   2   2      153.04      152.86      4.02 o 
  -3   2   2      269.82      316.43      5.69 o 
  -2   2   2       31.49       33.65      1.34 o 
  -1   2   2       41.88       44.87      1.34 o 
   0   2   2       10.89        9.21      0.67 o 
   1   2   2      702.86      733.49      8.20 o 
   2   2   2      364.04      355.95      6.70 o 
   3   2   2      124.52      119.71      3.01 o 
   4   2   2        9.02        4.86      0.67 o 
   5   2   2       94.41      116.03      4.52 o 
   6   2   2      198.39      182.66      6.53 o 
   7   2   2        7.86        3.68      1.34 o 
   8   2   2        1.16        2.18      2.01 o 
   9   2   2        5.37        6.53      2.68 o 
  10   2   2       64.08       56.59      8.54 o 
 -10   3   2        7.97        2.18      2.68 o 
  -9   3   2       11.45       14.73      3.52 o 
  -8   3   2       11.62       11.55      2.68 o 
  -7   3   2        4.29        3.01      1.67 o 
  -6   3   2      318.66      360.97      7.87 o 
  -5   3   2      614.45      585.82     11.05 o 
  -4   3   2       21.79       30.47      1.67 o 
  -3   3   2     1819.87     1712.10     20.76 o 
  -2   3   2      728.89      748.06      8.20 o 
  -1   3   2       10.50       14.57      1.00 o 
   0   3   2     1660.41     1771.20     14.73 o 
   1   3   2     2343.37     2367.90     17.75 o 
   2   3   2      263.25      215.48      3.35 o 
   3   3   2      192.42      154.87      3.85 o 
   4   3   2     1273.45     1127.11     16.07 o 
   5   3   2       60.84       53.74      2.85 o 
   6   3   2       84.47       99.62      5.02 o 
   7   3   2       15.52       13.39      2.34 o 
   8   3   2      104.42      103.64      8.20 o 
   9   3   2       29.77       39.01      5.36 o 
  10   3   2        1.84        1.51      2.68 o 
 -10   4   2       71.92       78.36      7.37 o 
  -9   4   2        1.53        1.51      2.01 o 
  -8   4   2       47.97       38.17      5.02 o 
  -7   4   2      171.18      183.67      9.71 o 
  -6   4   2        2.22        1.17      1.17 o 
  -5   4   2        2.04        0.33      0.84 o 
  -4   4   2        1.28        3.01      0.67 o 
  -3   4   2      233.44      218.99      3.85 o 
  -2   4   2     1455.90     1573.97     14.40 o 
  -1   4   2        3.37        6.19      0.67 o 
   0   4   2      602.50      642.75      8.20 o 
   1   4   2        0.39        1.51      0.50 o 
   2   4   2      578.53      657.48      6.86 o 
   3   4   2      310.90      369.34      5.86 o 
   4   4   2      281.66      328.99      5.86 o 
   5   4   2        2.76        2.18      1.00 o 
   6   4   2       12.84       12.56      2.01 o 
   7   4   2      409.63      409.69     12.22 o 
   8   4   2        4.45        3.01      2.34 o 
   9   4   2       11.46       10.72      3.35 o 
  10   4   2        0.11        5.69      3.52 o 
 -10   5   2      214.35      220.33     12.39 o 
  -9   5   2       43.32       51.73      5.69 o 
  -8   5   2       23.77       27.96      4.02 o 
  -7   5   2        0.02        1.17      1.84 o 
  -6   5   2      459.54      425.60     10.38 o 
  -5   5   2      571.60      478.84      7.70 o 
  -4   5   2       24.60       19.09      1.17 o 
  -3   5   2       98.07      115.86      3.18 o 
  -2   5   2      906.10      858.39      8.87 o 
  -1   5   2     3198.71     3276.35     22.60 o 
   0   5   2       61.99       59.60      1.67 o 
   1   5   2     1129.89     1258.37     12.05 o 
   2   5   2     2949.20     2994.74     26.79 o 
   3   5   2      629.84      754.92      8.87 o 
   4   5   2      278.65      238.41      5.69 o 
   5   5   2       93.24      100.46      3.68 o 
   6   5   2      185.45      196.22      7.53 o 
   7   5   2        0.31        1.17      1.67 o 
   8   5   2       12.40       12.39      2.68 o 
   9   5   2       14.56       20.76      3.68 o 
  10   5   2       11.47       18.75      6.53 o 
 -10   6   2        1.07        4.35      3.01 o 
  -9   6   2        1.35        3.01      2.51 o 
  -8   6   2        0.71        1.17      2.34 o 
  -7   6   2       11.02        5.86      1.84 o 
  -6   6   2       13.01       18.08      2.18 o 
  -5   6   2       89.97       99.12      3.68 o 
  -4   6   2        0.00        0.50      0.50 o 
  -3   6   2      333.82      339.54      5.86 o 
  -2   6   2     1314.02     1415.92     13.56 o 
  -1   6   2     1462.36     1627.71     14.06 o 
   0   6   2        4.62       12.05      1.00 o 
   1   6   2      638.67      613.28      8.54 o 
   2   6   2      500.93      572.76     11.05 o 
   3   6   2      170.20      182.66      4.35 o 
   4   6   2       29.30       43.20      2.01 o 
   5   6   2      663.34      678.24     13.23 o 
   6   6   2      100.01       78.02      5.02 o 
   7   6   2       55.03       48.89      4.35 o 
   8   6   2       12.72       10.72      2.85 o 
   9   6   2       52.93       50.06      6.36 o 
  10   6   2       95.34       76.35     18.42 o 
 -10   7   2       44.97       40.85      6.19 o 
  -9   7   2       35.67       43.53      5.19 o 
  -8   7   2       20.90       21.77      3.52 o 
  -7   7   2        3.21        3.18      1.67 o 
  -6   7   2        0.67        0.17      1.17 o 
  -5   7   2       19.12       16.07      1.84 o 
  -4   7   2        2.19        4.02      0.67 o 
  -3   7   2      730.56      841.48      9.71 o 
  -2   7   2      218.98      240.26      4.86 o 
  -1   7   2      165.20      148.67      3.18 o 
   0   7   2      187.99      232.89      4.52 o 
   1   7   2      285.13      274.75      5.19 o 
   2   7   2     3046.16     3203.52     30.14 o 
   3   7   2        0.13        1.17      0.84 o 
   4   7   2      143.94      165.92      4.52 o 
   5   7   2      130.22      136.12      6.03 o 
   6   7   2      112.85      115.69      7.03 o 
   7   7   2       20.31       23.44      3.68 o 
   8   7   2       15.83       17.08      4.02 o 
   9   7   2       13.45       13.39      4.35 o 
 -10   8   2       17.94       22.27      9.88 o 
  -9   8   2        0.31        0.84      2.85 o 
  -8   8   2       13.27       14.57      3.35 o 
  -7   8   2        1.57        1.34      2.01 o 
  -6   8   2      183.93      180.32      6.70 o 
  -5   8   2       24.26       12.39      1.51 o 
  -4   8   2      337.63      279.94      6.53 o 
  -3   8   2        5.97        5.36      0.84 o 
  -2   8   2      281.21      278.09      5.53 o 
  -1   8   2        9.68       23.94      1.34 o 
   0   8   2        8.08        6.03      0.50 o 
   1   8   2        0.75        2.68      0.67 o 
   2   8   2      642.73      645.93     11.05 o 
   3   8   2      107.02       87.40      3.52 o 
   4   8   2       66.46       60.94      3.52 o 
   5   8   2      700.41      652.63     14.73 o 
   6   8   2      144.95      137.46      9.04 o 
   7   8   2       15.62       17.24      3.52 o 
   8   8   2        0.13        0.84      2.51 o 
   9   8   2       35.36       39.01      6.03 o 
  -9   9   2       65.13       78.02      7.20 o 
  -8   9   2       39.44       46.21      5.19 o 
  -7   9   2        2.26        3.18      1.84 o 
  -6   9   2        2.33        2.68      1.51 o 
  -5   9   2       95.05      121.22      4.86 o 
  -4   9   2       16.58        6.53      1.17 o 
  -3   9   2       77.37       94.76      3.01 o 
  -2   9   2      255.20      212.46      4.69 o 
  -1   9   2      226.44      197.39      3.52 o 
   0   9   2      171.45      153.53      3.01 o 
   1   9   2       63.07       55.75      2.34 o 
   2   9   2      114.08      107.32      3.52 o 
   3   9   2      259.52      298.52      7.70 o 
   4   9   2      303.81      286.13      8.04 o 
   5   9   2        9.04       10.88      2.34 o 
   6   9   2      152.04      139.97      9.88 o 
   7   9   2       12.03       12.05      2.85 o 
   8   9   2        2.86        2.01      2.85 o 
   9   9   2        4.40        6.70      3.35 o 
  -9  10   2        0.10        4.02      2.68 o 
  -8  10   2      247.23      278.93     13.23 o 
  -7  10   2       36.60       35.83      3.68 o 
  -6  10   2       18.50       13.73      2.01 o 
  -5  10   2        8.98        8.71      1.51 o 
  -4  10   2      416.25      402.32      8.37 o 
  -3  10   2       12.82        6.36      1.00 o 
  -2  10   2        0.34        2.34      0.84 o 
  -1  10   2      317.10      316.10      5.19 o 
   0  10   2        0.63        0.67      0.67 o 
   1  10   2      982.94      973.41     14.57 o 
   2  10   2       93.05       87.23      3.35 o 
   3  10   2       13.56       15.74      2.01 o 
   4  10   2      169.31      157.55      6.19 o 
   5  10   2      210.32      207.78      9.38 o 
   6  10   2       10.61        8.87      2.51 o 
   7  10   2       11.20        8.71      2.34 o 
   8  10   2       70.74       63.12      7.53 o 
   9  10   2       49.12       49.06     14.40 o 
  -9  11   2      122.69      119.54     11.89 o 
  -8  11   2       29.19       28.13      4.19 o 
  -7  11   2        1.73        1.84      2.01 o 
  -6  11   2       36.16       31.14      3.01 o 
  -5  11   2      325.28      295.51      9.54 o 
  -4  11   2      502.08      482.02      9.54 o 
  -3  11   2       12.37       12.72      1.17 o 
  -2  11   2      110.46      103.97      3.35 o 
  -1  11   2        6.53       10.38      1.34 o 
   0  11   2        6.81        5.02      1.00 o 
   1  11   2      694.13      721.60     13.06 o 
   2  11   2       39.96       28.96      2.01 o 
   3  11   2        0.40        1.17      1.51 o 
   4  11   2      269.37      277.42      9.54 o 
   5  11   2        9.27        9.54      2.68 o 
   6  11   2        1.27        1.17      2.18 o 
   7  11   2       22.89       22.27      4.02 o 
   8  11   2       22.94       22.77      5.02 o 
  -9  12   2        7.48       16.91      5.53 o 
  -8  12   2        0.11        2.85      2.85 o 
  -7  12   2       14.67       16.41      3.01 o 
  -6  12   2        2.42        2.01      1.34 o 
  -5  12   2        7.45        8.04      1.51 o 
  -4  12   2      250.26      210.45      6.53 o 
  -3  12   2       92.00       80.36      3.68 o 
  -2  12   2      419.14      386.25      7.70 o 
  -1  12   2      397.89      397.13      7.70 o 
   0  12   2      811.54      878.65     12.22 o 
   1  12   2        0.98        2.34      1.17 o 
   2  12   2      173.38      164.08      5.86 o 
   3  12   2       60.14       61.95      4.02 o 
   4  12   2       19.64       20.59      2.51 o 
   5  12   2       30.93       24.95      3.52 o 
   6  12   2       59.35       54.92      5.69 o 
   7  12   2        5.80        1.17      3.35 o 
   8  12   2        4.25        6.53      3.01 o 
  -8  13   2       84.11       96.44      9.38 o 
  -7  13   2        9.39        7.37      3.01 o 
  -6  13   2       24.02       22.77      3.01 o 
  -5  13   2       22.38       24.44      2.85 o 
  -4  13   2       47.28       57.93      3.52 o 
  -3  13   2      569.36      532.08     10.05 o 
  -2  13   2        0.00        2.01      1.00 o 
  -1  13   2       29.65       34.82      2.34 o 
   0  13   2      275.48      282.95      7.03 o 
   1  13   2      508.56      534.59      9.38 o 
   2  13   2      256.69      251.47      7.70 o 
   3  13   2       59.02       70.99      4.69 o 
   4  13   2        1.81        2.68      1.51 o 
   5  13   2        2.39        2.68      2.34 o 
   6  13   2       32.52       32.15      4.35 o 
   7  13   2       87.49       87.06      7.70 o 
   8  13   2       12.77       20.93      6.70 o 
  -8  14   2       16.06        7.53      3.85 o 
  -7  14   2      198.05      223.68     13.39 o 
  -6  14   2       18.91       16.74      3.01 o 
  -5  14   2       14.00       11.05      2.18 o 
  -4  14   2       50.57       54.58      3.52 o 
  -3  14   2       63.04       66.13      3.68 o 
  -2  14   2        1.44        1.67      1.17 o 
  -1  14   2        5.31        1.17      1.34 o 
   0  14   2        5.64        3.52      1.17 o 
   1  14   2       37.18       34.82      2.85 o 
   2  14   2       51.31       41.52      3.18 o 
   3  14   2      358.84      350.76      9.88 o 
   4  14   2       33.76       31.81      3.52 o 
   5  14   2       74.56       79.19      6.03 o 
   6  14   2        1.07        2.01      2.34 o 
   7  14   2       53.50       69.48      7.03 o 
   8  14   2        2.69        6.53      4.69 o 
  -7  15   2       77.30       81.70      8.54 o 
  -6  15   2       47.12       55.25      5.53 o 
  -5  15   2        7.12        6.19      2.01 o 
  -4  15   2       13.49       10.55      1.84 o 
  -3  15   2        1.12        1.67      1.67 o 
  -2  15   2       55.24       62.11      4.19 o 
  -1  15   2       28.50       33.32      3.18 o 
   0  15   2       18.67       17.75      2.34 o 
   1  15   2       40.34       41.86      3.52 o 
   2  15   2       11.30        7.20      1.84 o 
   3  15   2      157.75      195.05      8.87 o 
   4  15   2        6.70        5.86      2.01 o 
   5  15   2       29.46       24.78      3.68 o 
   6  15   2        5.68        4.69      2.01 o 
   7  15   2       35.42       42.36      5.69 o 
  -7  16   2       27.74       32.31      5.69 o 
  -6  16   2      100.89      114.85      8.54 o 
  -5  16   2      124.52      124.06      6.86 o 
  -4  16   2       41.59       37.17      3.35 o 
  -3  16   2      116.89      107.82      6.36 o 
  -2  16   2        9.72        7.20      1.84 o 
  -1  16   2       27.69       31.14      3.18 o 
   0  16   2       34.54       27.46      3.01 o 
   1  16   2      306.25      293.33     11.22 o 
   2  16   2      107.47      104.81      6.19 o 
   3  16   2      189.39      205.77      8.87 o 
   4  16   2        9.21       14.40      2.85 o 
   5  16   2        2.59        3.85      2.85 o 
   6  16   2        8.59        6.86      2.85 o 
  -6  17   2       42.28       44.87      6.36 o 
  -5  17   2       15.06       14.23      2.51 o 
  -4  17   2       27.72       25.45      3.01 o 
  -3  17   2      101.34       95.43      7.03 o 
  -2  17   2        1.39        1.34      1.84 o 
  -1  17   2        0.41        1.67      2.01 o 
   0  17   2        0.58        4.02      2.18 o 
   1  17   2        4.38        5.19      2.18 o 
   2  17   2       66.22       72.66      5.86 o 
   3  17   2       29.07       25.95      3.52 o 
   4  17   2      229.77      237.58     13.73 o 
   5  17   2        1.91        5.53      3.01 o 
   6  17   2       58.09       67.81      7.70 o 
  -6  18   2        6.76        4.69      5.02 o 
  -5  18   2      126.64      139.97     10.72 o 
  -4  18   2        0.89        2.01      2.18 o 
  -3  18   2       79.60       80.53      6.53 o 
  -2  18   2       46.59       40.68      4.35 o 
  -1  18   2       14.40       15.40      3.01 o 
   0  18   2       90.17      103.97      7.37 o 
   1  18   2       14.73       14.23      3.18 o 
   2  18   2        1.18        3.01      2.68 o 
   3  18   2      205.00      225.69     10.72 o 
   4  18   2       17.24       28.63      5.02 o 
   5  18   2        7.40        6.03      2.68 o 
  -5  19   2        8.52       11.72      5.53 o 
  -4  19   2        2.96        0.67      2.34 o 
  -3  19   2       21.03       17.91      3.68 o 
  -2  19   2       14.76       14.73      2.68 o 
  -1  19   2      153.83      171.61      9.54 o 
   0  19   2        2.19        5.36      2.51 o 
   1  19   2       11.80       13.23      3.35 o 
   2  19   2       15.22       19.42      3.52 o 
   3  19   2       21.56       18.75      4.35 o 
   4  19   2       15.22       18.08      5.19 o 
   5  19   2       19.71       24.95      8.71 o 
  -4  20   2        0.38        4.69      5.86 o 
  -3  20   2        8.15        6.19      3.01 o 
  -2  20   2        2.07        4.69      2.68 o 
  -1  20   2       18.79       20.26      4.02 o 
   0  20   2      253.77      269.72     13.39 o 
   1  20   2       55.67       61.45      6.03 o 
   2  20   2       74.88       76.18      6.86 o 
   3  20   2        1.39        1.67      2.51 o 
  -2  21   2        5.93       12.39      8.54 o 
  -1  21   2        7.80        5.02      3.52 o 
   0  21   2       38.02       51.06      6.86 o 
   1  21   2       42.52       42.69      6.53 o 
   2  21   2        2.79        3.18      4.19 o 
  -9   0   3        6.91        5.86      4.19 o 
  -7   0   3      756.85      791.92     25.95 o 
  -5   0   3      478.16      539.78     28.80 o 
  -3   0   3     1464.35     1626.54     25.78 o 
  -1   0   3     6241.57     5785.73     60.11 o 
   1   0   3    17099.41    15026.46    354.78 o 
   3   0   3     4902.33     4884.65     57.26 o 
   5   0   3      326.48      360.64     11.22 o 
   7   0   3      418.17      428.27     17.41 o 
   9   0   3       33.22       18.92      5.69 o 
 -10   1   3        1.16        0.84      3.35 o 
  -8   1   3       73.67       69.82      5.86 o 
  -7   1   3        4.85        5.36      1.34 o 
  -6   1   3       98.69       89.24      3.68 o 
  -5   1   3      240.67      277.26      6.70 o 
  -4   1   3      130.76      123.90      3.68 o 
  -3   1   3     2163.59     2378.45     21.93 o 
  -2   1   3       54.83       41.19      1.51 o 
  -1   1   3      278.39      313.92      4.86 o 
   0   1   3     8166.90     7840.38     53.58 o 
   1   1   3     1983.55     2028.20     16.24 o 
   2   1   3     1509.59     1476.53     12.22 o 
   3   1   3       40.35       69.65      2.18 o 
   4   1   3       59.34       50.40      2.18 o 
   5   1   3       88.75       79.69      3.68 o 
   6   1   3        2.19        4.19      1.34 o 
   7   1   3       72.18       78.52      5.19 o 
   8   1   3       34.35       24.61      3.68 o 
   9   1   3        1.01        2.18      2.34 o 
  10   1   3        1.84        0.17      3.18 o 
 -10   2   3       12.95        6.86      3.52 o 
  -9   2   3       68.36       76.51      7.53 o 
  -8   2   3       53.96       54.75      4.69 o 
  -7   2   3      134.06      127.75      5.53 o 
  -6   2   3        0.02        0.50      1.00 o 
  -5   2   3      215.61      193.54      5.19 o 
  -4   2   3        1.34        1.17      0.67 o 
  -3   2   3       66.39       64.46      2.34 o 
  -2   2   3      822.32      949.30      9.71 o 
  -1   2   3      431.02      377.71      5.19 o 
   0   2   3      517.32      621.48      8.04 o 
   1   2   3     2777.62     2700.58     20.93 o 
   2   2   3      230.69      189.86      3.52 o 
   3   2   3       78.09       68.81      2.18 o 
   4   2   3       74.14       86.22      3.18 o 
   5   2   3        4.77        4.19      1.00 o 
   6   2   3      137.22      115.86      5.19 o 
   7   2   3        0.23        2.01      1.67 o 
   8   2   3       24.62       14.40      3.01 o 
   9   2   3       56.99       49.89      6.36 o 
  10   2   3        0.13        3.18      4.35 o 
 -10   3   3        0.87        3.52      3.68 o 
  -9   3   3        2.25        1.51      2.34 o 
  -8   3   3        1.39        2.18      2.34 o 
  -7   3   3       33.08       26.79      2.51 o 
  -6   3   3        0.20        2.34      1.17 o 
  -5   3   3      166.00      152.69      4.35 o 
  -4   3   3       58.62       51.73      2.18 o 
  -3   3   3       34.74       30.64      1.51 o 
  -2   3   3     1271.71     1303.41     13.73 o 
  -1   3   3     1146.42     1226.23     14.73 o 
   0   3   3      904.33      930.89     11.72 o 
   1   3   3       10.24       12.89      1.00 o 
   2   3   3      371.57      302.37      4.86 o 
   3   3   3      380.15      398.31      6.19 o 
   4   3   3      106.52       92.75      3.18 o 
   5   3   3       28.74       19.76      1.84 o 
   6   3   3       83.79       87.56      4.19 o 
   7   3   3       27.24       24.61      3.35 o 
   8   3   3       11.45        7.53      2.51 o 
   9   3   3        0.58        1.67      2.01 o 
  10   3   3       33.01       26.45      6.70 o 
 -10   4   3       57.34       63.96      7.53 o 
  -9   4   3        2.97        0.84      2.34 o 
  -8   4   3        8.13        4.19      2.51 o 
  -7   4   3       16.88       12.39      2.51 o 
  -6   4   3      863.26      820.72     19.09 o 
  -5   4   3      366.10      370.51      7.87 o 
  -4   4   3       18.54       23.61      1.34 o 
  -3   4   3     2412.60     2363.55     20.26 o 
  -2   4   3       48.92       45.04      1.84 o 
  -1   4   3      147.28      168.60      4.19 o 
   0   4   3     2030.92     2052.97     22.94 o 
   1   4   3       81.82       51.23      1.84 o 
   2   4   3      869.47      934.91     11.72 o 
   3   4   3      185.84      199.40      4.19 o 
   4   4   3      386.98      413.37      7.87 o 
   5   4   3        0.01        0.50      0.84 o 
   6   4   3       44.27       36.00      3.01 o 
   7   4   3       51.27       52.57      4.35 o 
   8   4   3        1.26        3.18      2.34 o 
   9   4   3       37.64       39.51      5.19 o 
  -9   5   3        1.41        3.01      2.34 o 
  -8   5   3       78.76       78.69      5.86 o 
  -7   5   3       16.15       15.91      2.68 o 
  -6   5   3      170.51      163.74      5.86 o 
  -5   5   3      636.72      610.60     11.05 o 
  -4   5   3     1100.41     1114.39     12.89 o 
  -3   5   3       80.23       74.67      2.34 o 
  -2   5   3      742.67      756.09      9.38 o 
  -1   5   3     1758.88     1796.81     19.59 o 
   0   5   3        0.10        1.84      0.84 o 
   1   5   3       83.82      100.96      2.68 o 
   2   5   3        1.26        9.38      0.84 o 
   3   5   3      974.74     1033.35     14.06 o 
   4   5   3        1.20        0.84      0.50 o 
   5   5   3      840.58      816.87     12.22 o 
   6   5   3      146.21      119.71      5.53 o 
   7   5   3      173.89      184.67      9.54 o 
   8   5   3       60.76       58.10      5.69 o 
   9   5   3       36.41       45.87      5.53 o 
  10   5   3       16.74        7.87      8.71 o 
 -10   6   3        2.96        3.68      2.68 o 
  -9   6   3       48.13       47.88      5.53 o 
  -8   6   3       33.03       35.83      4.02 o 
  -7   6   3        8.72        9.04      2.18 o 
  -6   6   3      180.60      182.16      5.86 o 
  -5   6   3      869.80      897.07     12.05 o 
  -4   6   3      139.80      155.71      4.52 o 
  -3   6   3      869.40      923.19     11.05 o 
  -2   6   3       75.59       96.10      3.01 o 
  -1   6   3        1.53        0.84      0.67 o 
   0   6   3       88.75       89.24      3.01 o 
   1   6   3       85.02       87.23      3.18 o 
   2   6   3       38.00       19.59      1.00 o 
   3   6   3      135.58      132.10      3.01 o 
   4   6   3      126.45      119.37      4.02 o 
   5   6   3       15.00       12.39      1.67 o 
   6   6   3       48.23       56.59      4.35 o 
   7   6   3        0.04        0.84      2.01 o 
   8   6   3       55.46       46.21      5.19 o 
   9   6   3       31.29       35.83      5.02 o 
 -10   7   3       24.16       18.92      5.02 o 
  -9   7   3       21.78       17.58      4.02 o 
  -8   7   3       15.72       15.91      2.68 o 
  -7   7   3      100.10      104.47      6.53 o 
  -6   7   3      135.43      143.99      6.19 o 
  -5   7   3     1127.20     1046.75     21.26 o 
  -4   7   3      480.49      480.18      9.04 o 
  -3   7   3      212.66      169.27      4.35 o 
  -2   7   3      188.56      204.26      4.69 o 
  -1   7   3      902.75      989.49     12.05 o 
   0   7   3      173.37      230.38      4.86 o 
   1   7   3        0.08        1.00      0.84 o 
   2   7   3      162.02      152.69      4.69 o 
   3   7   3      646.02      595.53      9.88 o 
   4   7   3      205.81      213.30      5.19 o 
   5   7   3       98.97       95.43      4.69 o 
   6   7   3       12.39       10.38      2.18 o 
   7   7   3       53.53       52.40      5.19 o 
   8   7   3        8.38        6.36      2.68 o 
   9   7   3        8.66        9.88      3.35 o 
 -10   8   3       56.48       62.62     10.38 o 
  -9   8   3        0.00        2.85      2.51 o 
  -8   8   3        7.80        8.37      2.01 o 
  -7   8   3       24.45       25.45      3.52 o 
  -6   8   3        0.01        1.51      1.34 o 
  -5   8   3      954.80      887.86     15.91 o 
  -4   8   3      246.10      238.75      6.19 o 
  -3   8   3      618.44      647.94     10.72 o 
  -2   8   3       21.75       17.24      1.34 o 
  -1   8   3      232.36      202.92      3.85 o 
   0   8   3      117.60      146.00      4.19 o 
   1   8   3      151.33      171.95      4.52 o 
   2   8   3      260.98      249.80      6.03 o 
   3   8   3        0.50        0.84      1.00 o 
   4   8   3      930.51      963.87     16.91 o 
   5   8   3      270.54      268.55      9.88 o 
   6   8   3       49.22       43.87      4.52 o 
   7   8   3        2.40        6.70      3.01 o 
   8   8   3        0.37        3.18      2.51 o 
   9   8   3        0.38        8.71      3.68 o 
  -9   9   3        9.84        6.53      2.68 o 
  -8   9   3      131.42      137.46      8.37 o 
  -7   9   3       11.00       10.38      2.18 o 
  -6   9   3      551.31      562.22     12.89 o 
  -5   9   3       10.66       13.06      1.67 o 
  -4   9   3       30.52       38.51      2.51 o 
  -3   9   3       11.89        8.54      1.17 o 
  -2   9   3      786.95      753.58      9.88 o 
  -1   9   3        8.86        1.84      0.84 o 
   0   9   3       54.25       63.45      2.18 o 
   1   9   3       70.95       90.74      3.35 o 
   2   9   3      394.00      358.96      7.53 o 
   3   9   3       25.49       35.83      2.68 o 
   4   9   3      519.63      481.01     13.06 o 
   5   9   3       34.65       37.00      3.52 o 
   6   9   3      244.91      261.02     13.06 o 
   7   9   3        0.19        4.69      2.85 o 
   8   9   3        4.64        2.18      3.01 o 
   9   9   3       56.57       67.81     17.41 o 
  -9  10   3        1.86        1.34      2.34 o 
  -8  10   3        0.10        1.34      2.34 o 
  -7  10   3        1.33        2.18      1.84 o 
  -6  10   3      184.91      223.51      8.04 o 
  -5  10   3        6.51       10.72      1.67 o 
  -4  10   3      643.97      582.81     10.38 o 
  -3  10   3      543.18      526.89      9.04 o 
  -2  10   3       16.23        6.70      1.17 o 
  -1  10   3      170.02      214.47      5.02 o 
   0  10   3       14.17       11.38      1.17 o 
   1  10   3        2.08        2.34      1.00 o 
   2  10   3       22.71       15.57      1.67 o 
   3  10   3       72.88       68.98      4.02 o 
   4  10   3       56.40       56.59      4.35 o 
   5  10   3      114.40      147.84      8.20 o 
   6  10   3       16.36       23.61      4.52 o 
   7  10   3       43.87       39.85      5.69 o 
   8  10   3       11.17        2.85      2.85 o 
  -8  11   3       43.18       42.36      4.86 o 
  -7  11   3       91.62      101.13      6.70 o 
  -6  11   3        0.00        2.34      1.67 o 
  -5  11   3        0.07        2.01      1.17 o 
  -4  11   3       81.30       62.95      3.52 o 
  -3  11   3      155.23      158.72      4.69 o 
  -2  11   3        1.40        4.35      1.00 o 
  -1  11   3       24.79       38.51      2.34 o 
   0  11   3       48.37       39.01      2.18 o 
   1  11   3       46.69       46.21      2.68 o 
   2  11   3     1785.31     1815.73     34.99 o 
   3  11   3      154.54      157.21      6.36 o 
   4  11   3        2.99        5.36      2.01 o 
   5  11   3      130.87      122.22      7.53 o 
   6  11   3      299.49      312.58     14.90 o 
   7  11   3       36.78       35.16      5.53 o 
   8  11   3        6.07        5.53      2.85 o 
  -8  12   3        5.96        3.68      3.01 o 
  -7  12   3        0.05        1.51      2.34 o 
  -6  12   3      204.85      220.50      9.04 o 
  -5  12   3        0.30        0.84      1.51 o 
  -4  12   3      211.91      207.27      6.70 o 
  -3  12   3      751.06      750.23     11.55 o 
  -2  12   3       88.63       77.18      3.35 o 
  -1  12   3      737.13      653.96     11.22 o 
   0  12   3      236.89      233.39      6.36 o 
   1  12   3      277.33      270.56      6.53 o 
   2  12   3      445.88      431.46      9.21 o 
   3  12   3       64.97       55.42      4.19 o 
   4  12   3       93.90       86.22      5.69 o 
   5  12   3        9.94        6.53      2.34 o 
   6  12   3       24.29       23.94      4.69 o 
   7  12   3        0.01        1.51      3.01 o 
   8  12   3       25.13       24.28      4.52 o 
  -8  13   3       11.30        8.20      3.35 o 
  -7  13   3        2.10        2.34      2.34 o 
  -6  13   3       31.70       32.48      3.68 o 
  -5  13   3       52.98       59.27      4.69 o 
  -4  13   3       39.15       29.13      2.68 o 
  -3  13   3        2.50        2.01      1.17 o 
  -2  13   3        1.55        1.51      1.00 o 
  -1  13   3      190.99      198.73      5.36 o 
   0  13   3      261.87      251.98      6.53 o 
   1  13   3        0.12        1.17      1.34 o 
   2  13   3       28.73       26.79      2.51 o 
   3  13   3        1.09        3.01      1.67 o 
   4  13   3      164.37      173.62      8.37 o 
   5  13   3      142.90      140.47      8.54 o 
   6  13   3       50.50       42.02      5.86 o 
   7  13   3        9.13        6.86      3.01 o 
   8  13   3       71.54       84.38     18.08 o 
  -8  14   3       34.96       34.82     11.55 o 
  -7  14   3       23.71       27.96      4.19 o 
  -6  14   3       15.47       16.58      2.85 o 
  -5  14   3        7.12        9.04      2.18 o 
  -4  14   3       32.77       28.96      2.68 o 
  -3  14   3        6.45        6.86      1.51 o 
  -2  14   3       94.51      102.30      4.19 o 
  -1  14   3      134.98      139.97      5.36 o 
   0  14   3        0.29        2.18      1.17 o 
   1  14   3       24.90       17.58      1.84 o 
   2  14   3       14.18       16.24      2.18 o 
   3  14   3       30.14       27.12      3.01 o 
   4  14   3       22.91       21.77      3.18 o 
   5  14   3        0.00        1.00      2.34 o 
   6  14   3       12.85       11.72      3.52 o 
   7  14   3        6.52        4.02      4.02 o 
  -7  15   3       50.04       63.45      6.70 o 
  -6  15   3       42.41       47.38      4.52 o 
  -5  15   3        2.18        4.35      1.84 o 
  -4  15   3      123.50      130.09      5.86 o 
  -3  15   3        0.31        1.51      1.34 o 
  -2  15   3       56.38       50.56      3.68 o 
  -1  15   3      205.33      200.58      7.03 o 
   0  15   3       84.66       83.38      4.52 o 
   1  15   3      681.86      684.60     13.90 o 
   2  15   3      226.73      214.64      8.04 o 
   3  15   3        2.11        2.68      1.67 o 
   4  15   3       15.34       12.89      2.51 o 
   5  15   3        8.72       11.22      3.01 o 
   6  15   3       23.35       16.07      3.68 o 
  -7  16   3      128.49      137.96     11.05 o 
  -6  16   3      118.97      147.17      8.20 o 
  -5  16   3       38.74       40.85      4.19 o 
  -4  16   3       59.64       52.57      3.68 o 
  -3  16   3       23.78       12.39      2.18 o 
  -2  16   3       94.90      104.64      5.69 o 
  -1  16   3      108.21       95.60      5.02 o 
   0  16   3      297.89      297.35      9.38 o 
   1  16   3       19.50       17.41      2.51 o 
   2  16   3      269.38      276.25      9.38 o 
   3  16   3       22.38       21.77      3.52 o 
   4  16   3      152.70      164.24      9.88 o 
   5  16   3        4.49        6.03      2.68 o 
   6  16   3        0.05        1.51      2.51 o 
  -6  17   3      167.35      176.80     10.05 o 
  -5  17   3       25.27       23.61      3.18 o 
  -4  17   3      125.73      139.97      7.20 o 
  -3  17   3        4.49        4.69      1.67 o 
  -2  17   3       21.46       23.77      2.85 o 
  -1  17   3        0.27        1.00      1.84 o 
   0  17   3        4.28        7.37      2.34 o 
   1  17   3        0.27        1.17      2.01 o 
   2  17   3        1.80        5.86      2.34 o 
   3  17   3        4.80        4.86      2.34 o 
   4  17   3        0.93        5.02      3.18 o 
   5  17   3        4.41        2.51      2.85 o 
   6  17   3       94.59       79.53     16.91 o 
  -6  18   3      227.05      267.71     18.25 o 
  -5  18   3        9.83       11.22      3.35 o 
  -3  18   3       80.47       91.92      7.03 o 
  -2  18   3        5.18        2.34      1.67 o 
  -1  18   3       24.56       28.46      3.52 o 
   0  18   3      143.79      167.93      9.04 o 
   1  18   3        4.83        7.20      2.51 o 
   2  18   3      304.92      361.81     13.56 o 
   3  18   3      102.57      105.81      8.20 o 
   4  18   3       10.08       11.72      3.68 o 
  -4  19   3       52.29       53.24      5.53 o 
  -3  19   3       19.34       11.22      2.85 o 
  -2  19   3       17.84       16.07      3.35 o 
  -1  19   3        0.42        3.85      2.51 o 
   0  19   3       47.76       55.92      5.36 o 
   1  19   3        1.40        1.84      2.34 o 
   2  19   3       24.85       16.24      3.18 o 
   3  19   3      126.51      144.99     10.88 o 
   4  19   3        1.96        1.34      4.02 o 
  -4  20   3        7.70       10.88      4.35 o 
  -3  20   3       61.43       54.25      7.03 o 
  -2  20   3      102.13      127.08      9.71 o 
  -1  20   3        0.39        5.53      2.68 o 
   0  20   3       76.77       79.86      6.70 o 
   1  20   3       80.88       92.08      7.37 o 
   2  20   3      104.95      106.32      8.20 o 
  -3  21   3       70.83       74.50     15.57 o 
  -2  21   3       18.15       29.47     11.05 o 
  -1  21   3        0.49        9.21      4.86 o 
   0  21   3       80.96       82.04      8.54 o 
   1  21   3        7.94       11.22      3.85 o 
   2  21   3        6.31       10.88      5.02 o 
  -6   0   4        0.06        0.17      1.51 o 
  -4   0   4      115.72      150.52      5.02 o 
  -2   0   4      939.72      946.12     24.28 o 
   0   0   4      252.46      268.22      6.19 o 
   2   0   4      464.07      383.07      7.37 o 
   4   0   4      123.91      174.12      7.20 o 
   6   0   4       19.72       21.60      3.85 o 
   8   0   4       59.78       46.71      8.04 o 
 -10   1   4       61.74       56.09      7.87 o 
  -9   1   4       13.33       12.39      3.85 o 
  -8   1   4       34.15       29.30      4.02 o 
  -7   1   4       37.53       26.96      2.68 o 
  -6   1   4      537.55      531.58     12.89 o 
  -5   1   4      609.36      612.95     12.89 o 
  -4   1   4      283.93      299.02      5.69 o 
  -3   1   4        2.83        2.85      0.67 o 
  -2   1   4      218.62      217.32      4.02 o 
  -1   1   4      356.23      380.56      4.52 o 
   0   1   4      472.33      463.43      6.36 o 
   1   1   4      496.71      535.43      6.86 o 
   2   1   4      932.56     1005.73     16.24 o 
   3   1   4       44.30       44.87      1.67 o 
   4   1   4        7.09       14.40      1.34 o 
   5   1   4      100.17      127.91      4.52 o 
   6   1   4      449.74      412.87     12.39 o 
   7   1   4      153.80      144.99      7.20 o 
   8   1   4       81.79       79.69      6.36 o 
   9   1   4        2.00        1.17      2.51 o 
  10   1   4        3.34        5.02      4.86 o 
 -10   2   4      207.88      222.34     19.42 o 
  -9   2   4       58.03       55.59      7.70 o 
  -8   2   4        8.85        9.21      2.85 o 
  -7   2   4       36.59       35.49      3.18 o 
  -6   2   4      107.71      109.66      5.53 o 
  -5   2   4       68.85       74.17      3.35 o 
  -4   2   4      437.76      461.43      8.20 o 
  -3   2   4       18.49       19.09      1.34 o 
  -2   2   4       15.21       12.89      1.00 o 
  -1   2   4       42.73       39.85      1.67 o 
   0   2   4      142.36      103.97      2.85 o 
   1   2   4      733.79      740.86      9.88 o 
   2   2   4       99.40      119.37      3.01 o 
   3   2   4      428.50      406.17      8.87 o 
   4   2   4      673.94      612.78     11.55 o 
   5   2   4        2.45        2.68      0.84 o 
   6   2   4        3.17        5.69      1.67 o 
   7   2   4       77.91       77.18      5.86 o 
   8   2   4        6.22        0.33      1.84 o 
   9   2   4        4.42        4.19      3.18 o 
  10   2   4       84.96       91.92     12.22 o 
 -10   3   4       45.34       39.35      7.70 o 
  -9   3   4        4.15        7.53      4.02 o 
  -8   3   4       26.47       25.62      4.19 o 
  -7   3   4      542.34      515.34     14.57 o 
  -6   3   4       32.36       27.79      2.68 o 
  -5   3   4        6.15        0.84      0.84 o 
  -4   3   4      302.83      312.75      6.36 o 
  -3   3   4       51.27       49.06      2.01 o 
  -2   3   4     2255.05     2328.22     21.93 o 
  -1   3   4     2655.70     2491.80     18.75 o 
   0   3   4      101.98       85.05      3.01 o 
   1   3   4      416.79      495.92      6.70 o 
   2   3   4      463.36      493.57      6.53 o 
   3   3   4      278.65      360.47      5.19 o 
   4   3   4      119.19      134.44      3.85 o 
   5   3   4      101.01      101.29      4.02 o 
   6   3   4      139.30      127.58      6.19 o 
   7   3   4      190.58      196.73      9.38 o 
   8   3   4       60.74       63.29      5.86 o 
   9   3   4      121.56      141.31      9.54 o 
  10   3   4       24.59       28.63      9.54 o 
 -10   4   4        1.36        0.50      2.68 o 
  -9   4   4       13.19       14.40      3.85 o 
  -8   4   4        4.38        3.85      2.51 o 
  -7   4   4       10.69       13.90      2.34 o 
  -6   4   4      158.36      159.05      5.86 o 
  -5   4   4       12.91       10.38      1.34 o 
  -4   4   4       53.15       67.31      2.68 o 
  -3   4   4      484.82      495.41      9.04 o 
  -2   4   4       73.11       92.59      3.01 o 
  -1   4   4      582.10      560.21      7.37 o 
   0   4   4      470.92      540.95      8.20 o 
   1   4   4     5488.56     5737.01     43.53 o 
   2   4   4       61.11       97.78      2.51 o 
   3   4   4     1001.32     1043.90     10.55 o 
   4   4   4      838.80      878.82     11.72 o 
   5   4   4      549.54      552.17     10.05 o 
   6   4   4        4.75        4.02      1.51 o 
   7   4   4        0.37        2.85      1.84 o 
   8   4   4       10.61        8.87      2.34 o 
   9   4   4       22.58       11.89      2.51 o 
  10   4   4        5.16       17.58      9.04 o 
 -10   5   4       45.63       46.38      7.37 o 
  -9   5   4       11.41       14.57      3.68 o 
  -8   5   4        0.71        1.00      2.01 o 
  -7   5   4      205.54      219.83     10.05 o 
  -6   5   4       21.36       19.09      2.01 o 
  -5   5   4      399.97      354.11      7.20 o 
  -4   5   4      167.32      158.72      4.35 o 
  -3   5   4      432.15      503.62      8.37 o 
  -2   5   4      312.91      348.58      6.70 o 
  -1   5   4        0.75        0.33      0.84 o 
   0   5   4      255.50      298.19      5.53 o 
   1   5   4       39.49       30.30      1.51 o 
   2   5   4       44.18       45.04      1.67 o 
   3   5   4      328.23      288.81      4.19 o 
   4   5   4        4.13        3.35      1.00 o 
   5   5   4        0.26        1.34      1.00 o 
   6   5   4       11.81        8.71      2.01 o 
   7   5   4       44.38       42.19      4.69 o 
   8   5   4        0.19        2.85      2.34 o 
   9   5   4        1.01        1.51      2.18 o 
 -10   6   4       40.19       47.55      7.87 o 
  -9   6   4       13.38       11.55      3.52 o 
  -8   6   4        4.97        3.35      1.84 o 
  -7   6   4      105.66      103.97      6.36 o 
  -6   6   4      110.13       86.56      4.19 o 
  -5   6   4      280.28      284.46      6.70 o 
  -4   6   4     1320.97     1319.48     15.74 o 
  -3   6   4        2.81        2.34      0.67 o 
  -2   6   4      144.93      171.28      4.86 o 
  -1   6   4       57.45       69.15      2.85 o 
   0   6   4      844.24      866.76     11.05 o 
   1   6   4       30.18       47.72      1.84 o 
   2   6   4      223.18      228.87      4.52 o 
   3   6   4      757.42      767.81     10.05 o 
   4   6   4       47.81       33.99      2.34 o 
   5   6   4      534.00      517.35     10.21 o 
   6   6   4       28.70       18.42      3.01 o 
   7   6   4       31.47       27.46      3.85 o 
   8   6   4      126.56      131.60      8.87 o 
   9   6   4        0.04        3.52      3.18 o 
 -10   7   4       20.22       21.26      6.70 o 
  -9   7   4       91.86      105.14      9.21 o 
  -8   7   4       17.31       17.58      3.18 o 
  -7   7   4        0.80        1.51      2.01 o 
  -6   7   4       48.87       39.68      3.01 o 
  -5   7   4      151.68      164.41      5.53 o 
  -4   7   4      503.03      519.02      9.71 o 
  -3   7   4      142.21      176.30      4.86 o 
  -2   7   4       68.47       64.46      3.35 o 
  -1   7   4      367.80      382.90      7.03 o 
   0   7   4      142.99      177.64      4.52 o 
   1   7   4      365.34      418.90      7.87 o 
   2   7   4      123.61       90.41      2.85 o 
   3   7   4      729.58      781.54     11.72 o 
   4   7   4       84.11       71.83      3.52 o 
   5   7   4       79.65       79.02      4.86 o 
   6   7   4      103.42      102.80      6.86 o 
   7   7   4        8.52        8.37      3.52 o 
   8   7   4        0.03        0.50      2.85 o 
   9   7   4       11.20        8.37      3.85 o 
 -10   8   4        0.92       12.05      7.37 o 
  -9   8   4       33.55       26.12      4.02 o 
  -8   8   4       17.47       17.58      3.01 o 
  -7   8   4        4.20        2.85      1.84 o 
  -6   8   4       26.57       30.64      2.85 o 
  -5   8   4      694.56      652.12     13.90 o 
  -4   8   4       34.77       32.65      2.51 o 
  -3   8   4      207.84      212.63      5.69 o 
  -2   8   4       20.15       24.11      1.84 o 
  -1   8   4     1527.18     1651.82     17.08 o 
   0   8   4      440.96      441.84      7.53 o 
   1   8   4       53.86       41.19      2.34 o 
   2   8   4        0.30        1.17      1.00 o 
   3   8   4      222.03      243.27      6.53 o 
   4   8   4        0.00        1.67      1.17 o 
   5   8   4      105.13      115.86      6.86 o 
   6   8   4       14.34       13.23      3.35 o 
   7   8   4      240.55      249.46     13.56 o 
   8   8   4       11.17        6.70      2.85 o 
   9   8   4       35.73       23.94     12.05 o 
  -9   9   4       28.38       36.33      5.02 o 
  -8   9   4       90.47      107.99      7.53 o 
  -7   9   4       16.65       23.27      2.85 o 
  -6   9   4        3.88        4.86      1.84 o 
  -5   9   4      580.65      585.32     11.38 o 
  -4   9   4       34.41       32.15      2.34 o 
  -3   9   4      112.34       90.74      3.35 o 
  -2   9   4       79.87       78.69      3.35 o 
  -1   9   4      494.72      502.11      8.37 o 
   0   9   4        8.38       11.38      1.34 o 
   1   9   4      113.47      112.34      3.85 o 
   2   9   4        0.67        2.34      1.17 o 
   3   9   4      439.11      434.97     10.05 o 
   4   9   4        1.36        1.51      1.67 o 
   5   9   4       97.39       99.95      6.53 o 
   6   9   4       97.45       95.60      8.20 o 
   7   9   4       29.17       34.32      5.36 o 
   8   9   4       23.03       25.11      5.02 o 
  -9  10   4       16.07        8.04      2.68 o 
  -8  10   4       19.34       17.75      3.18 o 
  -7  10   4       44.02       41.35      3.85 o 
  -6  10   4      121.89      128.58      6.03 o 
  -5  10   4       89.37      114.02      5.02 o 
  -4  10   4       55.19       65.46      3.68 o 
  -3  10   4       12.28       10.55      1.34 o 
  -2  10   4       16.13       20.59      1.84 o 
  -1  10   4       49.16       50.06      2.68 o 
   0  10   4       32.22       41.19      2.34 o 
   1  10   4       17.28       21.43      1.84 o 
   2  10   4      379.53      380.39      9.21 o 
   3  10   4        6.24        3.18      1.17 o 
   4  10   4      127.04      137.62      6.86 o 
   5  10   4       63.49       59.10      4.69 o 
   6  10   4      139.13      133.44      9.88 o 
   7  10   4        9.52        7.03      3.52 o 
   8  10   4       73.33       80.03      8.54 o 
  -9  11   4        4.01        1.67      6.03 o 
  -8  11   4      174.22      191.37     11.38 o 
  -7  11   4       30.21       28.63      3.52 o 
  -6  11   4       26.89       26.45      3.01 o 
  -5  11   4       29.36       28.96      2.85 o 
  -4  11   4      445.43      427.77     10.55 o 
  -3  11   4      315.35      299.86      7.37 o 
  -2  11   4      130.02      145.49      4.69 o 
  -1  11   4       20.07       11.89      1.51 o 
   0  11   4        5.10        9.21      1.17 o 
   1  11   4        1.69        1.00      1.00 o 
   2  11   4     1035.25     1072.19     16.41 o 
   3  11   4       86.34       70.15      4.35 o 
   4  11   4       25.83       29.13      3.35 o 
   5  11   4      127.87      125.57      7.70 o 
   6  11   4      159.89      173.96     11.38 o 
   7  11   4       36.33       34.49      5.69 o 
   8  11   4        0.85        3.68      3.18 o 
  -9  12   4       17.62       27.46     10.38 o 
  -8  12   4       10.95        8.37      2.85 o 
  -7  12   4        4.75        5.69      2.01 o 
  -6  12   4       45.47       44.54      4.02 o 
  -5  12   4      288.16      320.29      9.71 o 
  -4  12   4       11.60       13.06      2.01 o 
  -3  12   4      500.34      442.00      9.38 o 
  -2  12   4       88.22       99.95      4.19 o 
  -1  12   4       29.94       19.09      1.84 o 
   0  12   4       72.82       70.82      3.52 o 
   1  12   4     1142.21     1057.80     17.75 o 
   2  12   4       24.93       18.92      2.01 o 
   3  12   4        8.70        9.21      1.84 o 
   4  12   4        1.84        2.18      1.84 o 
   5  12   4        4.04        6.70      2.18 o 
   6  12   4       10.41       13.06      3.68 o 
   7  12   4      291.66      309.74     16.41 o 
  -8  13   4       22.31       20.43      3.68 o 
  -7  13   4       11.26       10.88      2.68 o 
  -6  13   4        0.23        0.67      2.01 o 
  -5  13   4       76.47       81.37      5.19 o 
  -4  13   4        1.57        2.85      1.34 o 
  -3  13   4        0.10        1.17      1.17 o 
  -2  13   4      189.32      179.15      5.69 o 
  -1  13   4      149.60      160.39      5.53 o 
   0  13   4        3.79        1.84      1.34 o 
   1  13   4        0.07        0.84      1.17 o 
   2  13   4       44.81       37.84      3.01 o 
   3  13   4      108.71       97.27      5.53 o 
   4  13   4        3.67        3.85      2.18 o 
   5  13   4       20.41       26.29      4.02 o 
   6  13   4       83.28       85.55      8.20 o 
   7  13   4        7.09       11.38      3.85 o 
  -8  14   4       14.71       11.05      7.53 o 
  -7  14   4       33.79       41.35      4.52 o 
  -6  14   4      213.44      221.84      9.71 o 
  -5  14   4       50.59       50.40      4.19 o 
  -4  14   4      116.48      112.18      5.69 o 
  -3  14   4      112.78      110.17      5.19 o 
  -2  14   4        2.83        4.02      1.17 o 
  -1  14   4       12.44        6.70      1.51 o 
   0  14   4       52.38       47.38      3.18 o 
   1  14   4      415.58      402.32      9.88 o 
   2  14   4       54.17       44.37      3.35 o 
   3  14   4        0.17        1.51      1.84 o 
   4  14   4        2.77        2.18      1.67 o 
   5  14   4        1.71        1.84      2.18 o 
   6  14   4        1.90        6.03      3.01 o 
   7  14   4       70.87       73.00      9.71 o 
  -7  15   4       18.33       13.73      3.35 o 
  -6  15   4       54.08       65.63      5.53 o 
  -5  15   4       22.10       24.95      3.52 o 
  -4  15   4        6.38        5.02      1.67 o 
  -3  15   4        0.63        1.00      1.67 o 
  -2  15   4      270.72      256.66      7.70 o 
  -1  15   4       40.18       38.84      3.01 o 
   0  15   4      275.36      277.93      7.53 o 
   1  15   4       39.72       40.52      3.52 o 
   2  15   4      720.02      663.68     14.57 o 
   3  15   4      137.72      147.00      7.87 o 
   4  15   4       26.20       25.62      3.52 o 
   5  15   4       61.59       78.36      7.03 o 
   6  15   4       47.29       42.86      6.36 o 
   7  15   4        6.43        0.17      5.53 o 
  -7  16   4        0.76        5.53      3.85 o 
  -6  16   4       74.20       74.50      6.03 o 
  -5  16   4       41.49       43.87      4.35 o 
  -4  16   4       42.92       41.02      3.52 o 
  -3  16   4        0.02        2.85      1.84 o 
  -2  16   4        0.11        2.51      1.51 o 
  -1  16   4       66.07       70.32      4.19 o 
   0  16   4        1.67        3.52      1.51 o 
   1  16   4       35.62       29.80      2.85 o 
   2  16   4       12.30        8.04      2.01 o 
   3  16   4       33.18       40.68      5.02 o 
   4  16   4       21.54       14.90      3.35 o 
   5  16   4       63.59       80.70      7.53 o 
   6  16   4       31.15       26.62      5.69 o 
  -6  17   4        2.05        4.86      2.85 o 
  -5  17   4      130.64      155.37      8.37 o 
  -4  17   4       18.77       17.58      2.51 o 
  -3  17   4      161.10      175.63      8.04 o 
  -2  17   4      173.26      161.23      7.53 o 
  -1  17   4        5.57        6.53      1.67 o 
   0  17   4       67.87       64.96      4.86 o 
   1  17   4        6.16        6.03      2.18 o 
   2  17   4       25.62       21.93      3.01 o 
   3  17   4        0.53        2.01      2.51 o 
   4  17   4        1.45        4.35      3.01 o 
   5  17   4       19.92       11.38      3.18 o 
  -6  18   4        9.23        7.03      6.70 o 
  -5  18   4       23.95       29.80      4.69 o 
  -4  18   4       53.80       61.95      5.36 o 
  -3  18   4      132.55      136.45      8.04 o 
  -2  18   4       23.06       20.09      3.18 o 
  -1  18   4        1.32        1.34      1.51 o 
   0  18   4      151.81      150.01      8.71 o 
   1  18   4       54.61       50.90      5.19 o 
   2  18   4      120.79      123.90      7.87 o 
   3  18   4        0.01        1.67      2.51 o 
   4  18   4       21.20       11.22      3.85 o 
   5  18   4        1.55        8.37      5.53 o 
  -4  19   4       65.60       72.66      6.53 o 
  -3  19   4        8.32        5.53      2.85 o 
  -2  19   4       37.09       37.17      4.52 o 
  -1  19   4       16.82       24.28      3.85 o 
   0  19   4       31.02       38.68      4.69 o 
   1  19   4      176.13      182.16     10.05 o 
   2  19   4        1.83        4.86      2.18 o 
   3  19   4       58.69       62.28      7.70 o 
   4  19   4       45.86       50.73     10.05 o 
  -3  20   4        5.69        4.52      4.52 o 
  -2  20   4        1.71        4.86      2.68 o 
  -1  20   4        7.35        8.71      3.01 o 
   0  20   4        0.19        5.53      3.01 o 
   1  20   4        5.69        4.86      2.68 o 
   2  20   4       23.16       16.24      4.19 o 
  -1  21   4        8.22       22.60      9.54 o 
   0  21   4        2.91        5.19      5.69 o 
   1  21   4       36.41       21.77      6.86 o 
  -9   0   5       20.25       20.93      5.69 o 
  -7   0   5       26.51       27.46      4.19 o 
  -5   0   5      534.77      552.67     16.07 o 
  -3   0   5     8056.08     8056.69     75.17 o 
  -1   0   5       25.39       30.64      2.18 o 
   1   0   5     7042.98     6976.96     68.64 o 
   3   0   5       16.50        8.20      1.34 o 
   5   0   5      634.01      504.29     16.41 o 
   7   0   5      125.42      133.27     10.21 o 
   9   0   5       32.21       33.65      7.37 o 
 -10   1   5        8.40       10.38      4.35 o 
  -9   1   5       22.65       19.25      4.86 o 
  -8   1   5       32.08       23.94      4.02 o 
  -7   1   5       94.46      106.48      5.53 o 
  -6   1   5       82.78       69.31      4.35 o 
  -5   1   5      266.73      274.91      8.04 o 
  -4   1   5       24.85       22.77      1.34 o 
  -3   1   5      145.78      137.46      3.52 o 
  -2   1   5       15.63       21.43      1.34 o 
  -1   1   5       27.55       42.86      1.67 o 
   0   1   5      240.69      245.45      4.19 o 
   1   1   5     3599.65     3886.62     31.14 o 
   2   1   5      916.65     1028.83     11.72 o 
   3   1   5       93.31      105.98      2.85 o 
   4   1   5       47.71       61.28      2.85 o 
   5   1   5       72.69       65.30      3.68 o 
   6   1   5       79.80       61.28      4.52 o 
   7   1   5      262.86      277.76     11.38 o 
   8   1   5       55.13       55.08      5.53 o 
   9   1   5       81.60       62.95      8.20 o 
 -10   2   5        0.93        0.50      3.18 o 
  -9   2   5        0.48        4.02      3.85 o 
  -8   2   5       30.77       31.81      4.02 o 
  -7   2   5      277.67      264.20      8.54 o 
  -6   2   5       43.02       49.39      4.19 o 
  -5   2   5        5.22        3.52      1.17 o 
  -4   2   5        2.15        1.17      0.67 o 
  -3   2   5      290.70      295.51      5.19 o 
  -2   2   5        0.09        0.50      0.50 o 
  -1   2   5      429.56      435.64      6.19 o 
   0   2   5      859.30      981.78     10.05 o 
   1   2   5       38.03       70.49      3.01 o 
   2   2   5      885.56     1006.06     12.39 o 
   3   2   5      357.15      344.23      5.36 o 
   4   2   5       88.70       88.57      3.52 o 
   5   2   5      382.30      336.19      8.37 o 
   6   2   5        1.27        1.34      1.34 o 
   7   2   5        1.37        2.34      2.01 o 
   8   2   5        2.81        1.51      1.67 o 
   9   2   5       27.67       32.98      5.86 o 
 -10   3   5        8.81       10.88      3.68 o 
  -9   3   5      127.42      148.84     15.07 o 
  -8   3   5        0.32        1.00      2.01 o 
  -7   3   5       45.83       53.58      4.02 o 
  -6   3   5       13.77       13.23      2.01 o 
  -5   3   5       21.68       23.27      1.84 o 
  -4   3   5      151.57      152.19      4.35 o 
  -3   3   5      160.48      152.02      3.85 o 
  -2   3   5       26.04       46.04      1.84 o 
  -1   3   5      816.28      940.43     11.38 o 
   0   3   5      322.04      337.03      6.03 o 
   1   3   5      532.79      610.94      9.38 o 
   2   3   5      677.72      608.59      9.21 o 
   3   3   5        0.03        1.00      0.50 o 
   4   3   5      274.61      278.26      6.86 o 
   5   3   5       21.37       17.08      1.67 o 
   6   3   5       21.12       20.43      2.68 o 
   7   3   5       54.35       62.45      5.02 o 
   8   3   5        0.22        1.00      1.84 o 
   9   3   5       26.03       19.76      3.52 o 
 -10   4   5       41.08       41.86      6.70 o 
  -9   4   5       96.69      130.09     11.38 o 
  -8   4   5        1.75        2.34      2.18 o 
  -7   4   5       29.59       34.66      3.85 o 
  -6   4   5      126.04      106.65      5.19 o 
  -5   4   5      504.00      494.41      9.54 o 
  -4   4   5      825.73      831.77     12.22 o 
  -3   4   5      633.60      677.57     10.38 o 
  -2   4   5      110.82      136.28      3.68 o 
  -1   4   5        0.74       12.72      1.00 o 
   0   4   5      220.42      231.55      5.86 o 
   1   4   5        0.00        5.53      0.84 o 
   2   4   5      728.73      764.47      9.71 o 
   3   4   5      130.92      155.54      4.02 o 
   4   4   5       11.40       10.05      1.51 o 
   5   4   5        7.22       11.89      1.67 o 
   6   4   5        5.83        6.36      1.67 o 
   7   4   5      105.62       97.11      6.86 o 
   8   4   5       47.05       42.86      5.02 o 
   9   4   5        0.01        3.52      2.85 o 
 -10   5   5       71.58       79.36      9.71 o 
  -9   5   5      215.49      228.70     15.07 o 
  -8   5   5        0.88        1.51      2.01 o 
  -7   5   5        9.91        7.87      2.18 o 
  -6   5   5      162.42      145.66      6.19 o 
  -5   5   5      954.32      917.49     13.56 o 
  -4   5   5        5.97       11.22      1.51 o 
  -3   5   5      126.16      120.38      4.19 o 
  -2   5   5     1053.72     1038.71     14.06 o 
  -1   5   5      844.23     1018.45     20.59 o 
   0   5   5      562.58      540.12      8.04 o 
   1   5   5     2225.87     2363.88     21.26 o 
   2   5   5        4.44       12.89      1.00 o 
   3   5   5     1250.25     1267.08     16.24 o 
   4   5   5        2.39        1.34      1.00 o 
   5   5   5       52.64       63.96      3.85 o 
   6   5   5        2.61        2.51      1.51 o 
   7   5   5        0.00        0.33      2.18 o 
   8   5   5        0.13        0.33      2.01 o 
   9   5   5        7.92        6.53      3.01 o 
  -9   6   5       89.28      100.79      8.54 o 
  -8   6   5      160.17      191.20     10.05 o 
  -7   6   5       64.92       63.12      5.02 o 
  -6   6   5       88.34       83.55      4.69 o 
  -5   6   5      180.48      160.23      5.53 o 
  -4   6   5      287.78      259.17      7.03 o 
  -3   6   5       28.01       19.59      1.84 o 
  -2   6   5       94.42       91.58      3.85 o 
  -1   6   5     1101.05     1244.48     14.40 o 
   0   6   5     1505.54     1483.56     22.60 o 
   1   6   5        0.96        1.67      0.84 o 
   2   6   5      204.70      196.22      4.69 o 
   3   6   5       96.35      102.30      3.18 o 
   4   6   5       50.53       44.87      2.68 o 
   5   6   5       58.49       58.93      3.35 o 
   6   6   5       25.30       18.92      2.85 o 
   7   6   5       40.73       39.51      5.36 o 
   8   6   5       25.41       19.25      3.35 o 
   9   6   5       53.96       65.97      9.21 o 
  -9   7   5       13.23        9.38      3.35 o 
  -8   7   5       25.12       21.26      3.68 o 
  -7   7   5       24.49       18.42      3.01 o 
  -6   7   5        1.87        2.85      1.51 o 
  -5   7   5      231.22      247.62      6.70 o 
  -4   7   5      148.90      134.44      5.69 o 
  -3   7   5      151.29      147.33      5.53 o 
  -2   7   5      795.94      804.15     13.23 o 
  -1   7   5      288.65      258.17      6.70 o 
   0   7   5      648.32      586.16      9.54 o 
   1   7   5      407.62      441.50     10.05 o 
   2   7   5      178.04      178.81      4.52 o 
   3   7   5      212.94      180.65      5.36 o 
   4   7   5      176.84      194.05      6.19 o 
   5   7   5       51.73       55.25      4.35 o 
   6   7   5      153.35      148.51      9.71 o 
   7   7   5       70.98       67.47      7.03 o 
   8   7   5        1.81        1.84      2.85 o 
   9   7   5       67.28       90.24     18.75 o 
  -9   8   5        1.30        9.04      3.68 o 
  -8   8   5       72.75       75.68      6.70 o 
  -7   8   5       80.37       79.53      6.03 o 
  -6   8   5       54.53       57.09      4.19 o 
  -5   8   5       40.95       33.99      2.85 o 
  -4   8   5        7.62        3.68      1.34 o 
  -3   8   5      506.61      500.94     11.22 o 
  -2   8   5      201.91      210.12      6.03 o 
  -1   8   5       14.55        8.54      1.17 o 
   0   8   5       70.82       78.19      3.18 o 
   1   8   5        0.05        1.34      1.00 o 
   2   8   5        0.09        1.34      1.00 o 
   3   8   5      298.65      287.97      7.70 o 
   4   8   5       41.49       46.88      3.52 o 
   5   8   5       17.91       11.22      2.68 o 
   6   8   5      127.12      120.88      9.04 o 
   7   8   5       10.33       11.72      3.35 o 
   8   8   5        2.03        3.85      3.52 o 
  -9   9   5        0.35        6.03      3.18 o 
  -8   9   5       53.48       58.10      6.19 o 
  -7   9   5       52.57       49.06      4.86 o 
  -6   9   5       38.65       30.97      3.18 o 
  -5   9   5        1.57        3.52      1.67 o 
  -4   9   5      222.62      241.76      8.37 o 
  -3   9   5      178.61      180.15      5.69 o 
  -2   9   5       12.15        5.53      1.34 o 
  -1   9   5      441.86      489.72      8.54 o 
   0   9   5       90.39      104.47      3.85 o 
   1   9   5       73.68       81.87      3.52 o 
   2   9   5      508.05      517.85      9.71 o 
   3   9   5      277.92      280.77      8.20 o 
   4   9   5      454.62      468.96     12.56 o 
   5   9   5       19.76       14.23      2.68 o 
   6   9   5        1.67        1.51      2.34 o 
   7   9   5       12.48       17.75      3.68 o 
   8   9   5       17.73       18.75      4.35 o 
  -9  10   5       45.70       43.03      9.38 o 
  -8  10   5       40.39       40.18      5.19 o 
  -7  10   5      123.90      151.86      7.87 o 
  -6  10   5        0.33        2.01      1.51 o 
  -5  10   5      282.40      293.33     10.05 o 
  -4  10   5      171.45      172.28      6.19 o 
  -3  10   5      116.60      129.75      4.52 o 
  -2  10   5        0.20        1.00      1.17 o 
  -1  10   5      520.54      499.77      9.04 o 
   0  10   5       14.82       14.57      1.51 o 
   1  10   5       20.17       21.43      1.84 o 
   2  10   5      675.34      679.92     12.56 o 
   3  10   5       24.30       23.10      2.34 o 
   5  10   5       15.38       12.05      2.18 o 
   6  10   5      114.02      102.13      8.71 o 
   7  10   5      181.90      207.61     13.90 o 
  -8  11   5        4.62        5.86      3.18 o 
  -7  11   5       25.92       25.45      3.52 o 
  -6  11   5      256.33      288.81     10.38 o 
  -5  11   5       18.97       17.08      2.34 o 
  -4  11   5      261.12      226.36      7.20 o 
  -3  11   5        0.88        2.18      1.34 o 
  -2  11   5      579.79      577.45     11.05 o 
  -1  11   5      544.34      581.47     11.05 o 
   0  11   5       54.88       57.09      3.01 o 
   1  11   5      127.44      138.29      4.69 o 
   2  11   5      741.54      759.44     13.90 o 
   3  11   5        0.27        2.18      1.67 o 
   4  11   5        7.91        6.19      1.84 o 
   5  11   5       33.22       32.98      4.19 o 
   6  11   5       95.75       82.04      8.20 o 
   7  11   5        3.09        5.53      3.01 o 
  -8  12   5        0.58        2.18      3.18 o 
  -7  12   5       16.45       12.22      2.68 o 
  -6  12   5        5.02        3.01      1.51 o 
  -5  12   5       40.89       37.67      3.52 o 
  -4  12   5       13.77        7.53      1.67 o 
  -3  12   5       27.09       23.10      2.34 o 
  -2  12   5      203.46      189.69      6.53 o 
  -1  12   5      470.38      401.49      9.71 o 
   0  12   5      559.34      562.38     10.55 o 
   1  12   5       36.60       38.51      2.68 o 
   2  12   5      137.90      123.56      5.02 o 
   3  12   5      164.49      163.07      7.87 o 
   4  12   5       15.85       10.72      2.18 o 
   5  12   5       22.09       16.41      3.68 o 
   6  12   5      106.71      118.04     10.05 o 
   7  12   5      142.37      124.06     10.55 o 
  -8  13   5       82.59      123.06     22.60 o 
  -7  13   5        0.18        4.86      2.51 o 
  -6  13   5      267.05      273.57     10.55 o 
  -5  13   5       39.79       37.34      3.52 o 
  -4  13   5        9.90        9.04      2.18 o 
  -3  13   5       67.05       70.32      4.19 o 
  -2  13   5        1.10        1.67      1.34 o 
  -1  13   5      221.04      220.67      7.53 o 
   0  13   5      782.02      805.99     15.57 o 
   1  13   5       87.93       84.72      4.19 o 
   2  13   5       81.67       74.84      4.35 o 
   3  13   5      340.10      350.59     11.89 o 
   4  13   5        8.41        8.87      1.84 o 
   5  13   5        8.28        1.00      2.68 o 
   6  13   5       77.98       82.04      8.37 o 
   7  13   5        2.45        3.52      3.18 o 
  -7  14   5       82.60       81.20      6.86 o 
  -6  14   5       12.19        8.04      2.85 o 
  -5  14   5       51.76       54.25      4.35 o 
  -4  14   5      257.12      263.86      9.04 o 
  -3  14   5       28.92       31.64      3.18 o 
  -2  14   5        3.61        4.35      1.34 o 
  -1  14   5       17.89       19.76      2.18 o 
   0  14   5        4.50        3.85      1.51 o 
   1  14   5        2.70        2.01      1.34 o 
   2  14   5      245.04      234.40      7.70 o 
   3  14   5        4.66        3.68      2.01 o 
   4  14   5        0.77        4.35      2.18 o 
   5  14   5        8.07        4.19      2.85 o 
   6  14   5       15.58       15.07      4.19 o 
  -7  15   5       22.55       18.92      3.68 o 
  -6  15   5       96.16      109.83      7.70 o 
  -5  15   5      184.36      192.04      8.87 o 
  -4  15   5       25.65       28.96      3.01 o 
  -3  15   5        8.86        5.02      1.51 o 
  -2  15   5       19.11       17.41      2.18 o 
  -1  15   5      123.84      128.08      5.53 o 
   0  15   5        7.11        5.69      1.67 o 
   1  15   5        1.15        0.84      1.51 o 
   2  15   5       24.67       25.28      2.85 o 
   3  15   5        9.48        8.54      2.18 o 
   4  15   5       98.50      114.35      8.04 o 
   5  15   5       14.54       16.41      3.35 o 
   6  15   5       82.19       86.22      8.71 o 
  -6  16   5      174.83      192.71     10.38 o 
  -5  16   5      105.76      107.65      7.53 o 
  -4  16   5      153.57      156.04      8.20 o 
  -3  16   5       55.41       57.09      4.52 o 
  -2  16   5        1.00        2.18      1.84 o 
  -1  16   5       40.14       42.69      3.35 o 
   0  16   5       94.80       92.08      4.86 o 
   1  16   5      114.84      110.00      6.03 o 
   2  16   5       68.23       62.45      4.52 o 
   3  16   5       25.46       25.62      4.02 o 
   4  16   5      437.98      452.22     14.23 o 
   5  16   5        5.23        6.19      2.85 o 
   6  16   5        8.08       10.05      6.36 o 
  -6  17   5      206.83      240.76     13.23 o 
  -5  17   5       63.72       70.32      6.86 o 
  -4  17   5       15.75       14.90      2.85 o 
  -3  17   5        4.77        5.53      2.51 o 
  -2  17   5       70.57       73.50      5.19 o 
  -1  17   5       73.52       75.34      4.52 o 
   0  17   5      114.26      113.35      6.19 o 
   1  17   5       27.75       25.45      3.18 o 
   2  17   5      134.38      133.44      8.04 o 
   3  17   5       63.00       64.96      6.36 o 
   4  17   5        2.64        8.71      3.18 o 
   5  17   5       20.83       16.24      4.02 o 
  -5  18   5        0.04        5.36      3.35 o 
  -4  18   5       58.13       70.49      6.36 o 
  -3  18   5        8.07        2.85      2.01 o 
  -2  18   5        0.61        2.01      2.01 o 
  -1  18   5       16.37       19.42      3.01 o 
   0  18   5        1.43        3.01      1.84 o 
   1  18   5        6.23        7.03      2.34 o 
   2  18   5       73.76       61.28      5.69 o 
   3  18   5       56.27       63.62      6.70 o 
   4  18   5       50.93       44.37      9.54 o 
  -4  19   5       14.51       11.72      4.52 o 
  -3  19   5       16.61       21.60      3.68 o 
  -2  19   5        0.42        1.00      2.51 o 
  -1  19   5       12.95        9.88      2.68 o 
   0  19   5        1.62        1.17      2.51 o 
   1  19   5        0.25        2.18      2.51 o 
   2  19   5        7.32       11.38      3.68 o 
   3  19   5       13.29        4.19      3.68 o 
   4  19   5        6.36        1.84      6.19 o 
  -3  20   5       16.56        1.51      5.19 o 
  -1  20   5       23.80       14.40      4.02 o 
   0  20   5       10.56       13.56      3.52 o 
   1  20   5       61.16       57.59      7.87 o 
   2  20   5       17.48       22.44     10.05 o 
 -10   0   6        0.00        6.03      8.37 o 
  -8   0   6       60.56       56.76      6.86 o 
  -6   0   6     2301.12     1938.96     37.67 o 
  -4   0   6      139.81      128.58      4.86 o 
  -2   0   6       97.72      110.17      4.02 o 
   0   0   6        0.15        1.67      0.67 o 
   2   0   6        2.56        7.70      1.67 o 
   4   0   6      110.85      152.69      6.86 o 
   6   0   6      313.69      354.94     19.09 o 
   8   0   6        9.30        4.02      3.68 o 
 -10   1   6       89.10       97.61     13.56 o 
  -9   1   6       74.33       78.86      9.04 o 
  -8   1   6        4.24        4.69      2.34 o 
  -7   1   6        7.72        5.86      2.18 o 
  -6   1   6       67.75       60.27      3.85 o 
  -5   1   6       17.02       11.89      1.51 o 
  -4   1   6       82.42       82.04      2.85 o 
  -3   1   6        7.74        5.36      0.84 o 
  -2   1   6     2043.53     1926.07     19.09 o 
  -1   1   6       14.46       12.72      1.00 o 
   0   1   6       55.63       90.91      3.18 o 
   1   1   6       39.24       32.65      1.51 o 
   2   1   6       56.41       56.09      2.51 o 
   3   1   6      448.51      431.29      7.53 o 
   4   1   6        0.44        1.00      1.00 o 
   5   1   6       12.76       10.21      1.84 o 
   6   1   6       54.12       44.54      4.02 o 
   7   1   6       42.98       50.23      5.19 o 
   8   1   6      240.31      239.59     13.06 o 
   9   1   6        0.63        4.35      3.01 o 
  -9   2   6       89.66       95.27     10.38 o 
  -8   2   6       23.24       23.94      3.68 o 
  -7   2   6      101.75       90.58      6.19 o 
  -6   2   6      431.79      369.84     12.72 o 
  -5   2   6      298.45      271.23      7.70 o 
  -4   2   6       37.74       36.33      2.01 o 
  -3   2   6       92.29      101.46      3.01 o 
  -2   2   6       40.69       51.57      1.67 o 
  -1   2   6     1034.98     1010.58     16.07 o 
   0   2   6     1255.94     1113.55     12.22 o 
   1   2   6      120.67      144.15      4.02 o 
   2   2   6     1391.52     1386.95     16.24 o 
   3   2   6       58.59       33.99      2.01 o 
   4   2   6        3.31        3.52      1.00 o 
   5   2   6        9.00        4.69      1.17 o 
   6   2   6      143.03      130.59      6.36 o 
   7   2   6        0.01        1.00      2.01 o 
   8   2   6       76.62       77.85      6.19 o 
   9   2   6       10.21        8.04      3.52 o 
 -10   3   6      112.39      117.87     14.40 o 
  -9   3   6        9.37        9.71      4.69 o 
  -8   3   6       22.24       15.91      3.68 o 
  -7   3   6        0.14        1.00      1.51 o 
  -6   3   6      122.49      106.15      5.53 o 
  -5   3   6       23.43       22.77      2.01 o 
  -4   3   6        5.12        4.19      0.84 o 
  -3   3   6       45.55       42.19      2.01 o 
  -2   3   6      326.41      310.07      4.52 o 
  -1   3   6      255.21      321.46      5.69 o 
   0   3   6       83.90       80.70      2.85 o 
   1   3   6      435.37      436.14      7.70 o 
   2   3   6      475.78      534.93      8.04 o 
   3   3   6      346.19      299.69      6.36 o 
   4   3   6      336.62      344.39      8.54 o 
   5   3   6       47.65       43.87      3.01 o 
   6   3   6        2.63        3.18      1.34 o 
   7   3   6        2.55        3.01      2.01 o 
   8   3   6        0.19        3.52      2.34 o 
   9   3   6        2.48        2.34      2.85 o 
 -10   4   6       38.30       56.42     14.57 o 
  -9   4   6        0.20        2.68      4.86 o 
  -8   4   6       42.31       44.70      4.86 o 
  -7   4   6      169.75      163.57      7.53 o 
  -6   4   6       22.90       25.28      2.85 o 
  -5   4   6      697.83      614.79     10.72 o 
  -4   4   6       11.82       17.75      1.67 o 
  -3   4   6      740.42      746.55     10.05 o 
  -2   4   6       22.61       36.67      1.67 o 
  -1   4   6        9.44       11.55      1.34 o 
   0   4   6      288.67      222.17      5.36 o 
   1   4   6      122.14      146.50      4.02 o 
   2   4   6       26.46       15.74      1.34 o 
   3   4   6       44.71       47.88      2.34 o 
   4   4   6       78.54       90.58      3.85 o 
   5   4   6       55.50       47.72      3.35 o 
   6   4   6       87.96       68.31      4.35 o 
   7   4   6       49.91       42.86      4.86 o 
   8   4   6       17.27       16.58      3.52 o 
   9   4   6       10.07       12.39      4.02 o 
 -10   5   6       12.35       17.24      9.54 o 
  -9   5   6       35.72       41.19      8.20 o 
  -8   5   6       32.66       28.63      3.85 o 
  -7   5   6        3.93        4.35      1.84 o 
  -6   5   6      230.10      203.42      7.03 o 
  -5   5   6       12.26       13.39      1.67 o 
  -4   5   6        7.10        6.03      1.17 o 
  -3   5   6      294.67      237.07      6.03 o 
  -2   5   6        0.51        0.50      0.50 o 
  -1   5   6       35.13       28.13      1.67 o 
   0   5   6      441.16      509.64      9.21 o 
   1   5   6      533.39      567.57      8.71 o 
   2   5   6      137.43      160.56      4.02 o 
   3   5   6        2.55        5.36      1.00 o 
   4   5   6      808.45      817.37     12.72 o 
   5   5   6       50.71       47.55      3.35 o 
   6   5   6       22.09       24.11      2.68 o 
   7   5   6        4.49        1.00      1.84 o 
   8   5   6        0.89        5.36      3.35 o 
   9   5   6       43.48       42.36     13.23 o 
  -9   6   6        4.56        5.53      4.35 o 
  -8   6   6      202.44      233.39     12.89 o 
  -7   6   6       46.22       51.06      4.52 o 
  -6   6   6      275.35      261.52      9.21 o 
  -5   6   6       41.27       27.96      2.34 o 
  -4   6   6     1348.51     1236.10     20.43 o 
  -3   6   6       87.14       95.10      3.85 o 
  -2   6   6      160.31      156.04      5.02 o 
  -1   6   6      221.35      254.32      6.36 o 
   0   6   6       44.39       76.35      3.68 o 
   1   6   6       15.07       28.13      2.01 o 
   2   6   6       10.58        6.19      1.00 o 
   3   6   6      167.31      149.01      4.86 o 
   4   6   6        1.14        1.00      1.00 o 
   5   6   6        2.04        4.69      1.67 o 
   6   6   6       61.10       67.14      5.19 o 
   7   6   6        0.66        0.17      2.85 o 
   8   6   6        8.86        7.20      3.35 o 
  -9   7   6       29.77       32.82      6.36 o 
  -8   7   6       52.90       51.23      6.19 o 
  -7   7   6        0.30        1.17      2.01 o 
  -6   7   6       20.28       18.42      2.85 o 
  -5   7   6       28.28       24.44      2.34 o 
  -4   7   6     1829.38     1877.01     27.29 o 
  -3   7   6        1.36        2.34      1.17 o 
  -2   7   6        8.58        6.19      1.34 o 
  -1   7   6        2.55        3.01      1.17 o 
   0   7   6      369.99      397.64      8.04 o 
   1   7   6       23.30       15.74      2.01 o 
   2   7   6      206.00      187.35      5.53 o 
   3   7   6       13.95       18.42      2.01 o 
   4   7   6       11.09        5.69      1.67 o 
   5   7   6      139.64      137.96      7.20 o 
   6   7   6      366.32      363.65     13.73 o 
   7   7   6       24.40       26.96      4.86 o 
   8   7   6       45.81       46.71      6.70 o 
  -9   8   6        2.54        3.68      3.01 o 
  -8   8   6        5.37        6.03      3.52 o 
  -7   8   6       57.87       55.92      6.53 o 
  -6   8   6      239.89      209.28      9.54 o 
  -5   8   6       90.97       94.43      5.02 o 
  -4   8   6      409.79      395.79     10.72 o 
  -3   8   6      192.36      184.17      6.53 o 
  -2   8   6       75.35       84.72      4.35 o 
  -1   8   6      683.52      667.36     11.22 o 
   0   8   6        3.90        2.34      1.00 o 
   1   8   6        6.07        1.67      1.34 o 
   2   8   6        7.95        8.37      1.51 o 
   3   8   6      371.72      393.62     10.05 o 
   4   8   6       46.26       37.17      3.35 o 
   5   8   6      116.30      136.28      7.37 o 
   6   8   6       64.33       65.13      6.86 o 
   7   8   6       18.44       23.94      4.52 o 
   8   8   6        1.35        2.01      3.01 o 
  -9   9   6       89.40       79.36      8.54 o 
  -8   9   6       41.55       46.88      7.70 o 
  -7   9   6       93.54      102.13      8.71 o 
  -6   9   6        2.65        3.18      1.84 o 
  -5   9   6      132.22      145.16      6.36 o 
  -4   9   6       47.97       34.49      3.35 o 
  -3   9   6       91.39       92.08      4.69 o 
  -2   9   6      280.65      288.14      7.70 o 
  -1   9   6      412.89      445.69      8.87 o 
   0   9   6      175.33      198.06      5.86 o 
   1   9   6        2.29        3.01      1.34 o 
   2   9   6       17.62       10.38      1.67 o 
   3   9   6      211.65      239.08      7.53 o 
   4   9   6       11.56       11.38      2.68 o 
   5   9   6        6.31        5.53      2.18 o 
   6   9   6       39.22       36.33      5.53 o 
   7   9   6       10.69       15.40      4.19 o 
   8   9   6       11.11        7.70      3.85 o 
  -8  10   6      241.15      252.48     14.57 o 
  -7  10   6       19.68       16.91      4.02 o 
  -6  10   6        0.32        0.84      1.84 o 
  -5  10   6       65.28       58.93      5.69 o 
  -4  10   6        0.04        1.51      1.17 o 
  -3  10   6      540.34      532.08     11.22 o 
  -2  10   6      222.67      215.48      7.20 o 
  -1  10   6        3.18        7.53      1.34 o 
   0  10   6        9.33        7.53      1.51 o 
   1  10   6       19.67       21.77      2.34 o 
   2  10   6        0.92        0.50      1.51 o 
   3  10   6       32.09       29.63      2.85 o 
   4  10   6       43.74       46.38      4.86 o 
   5  10   6        0.00        0.84      1.84 o 
   6  10   6       34.15       37.50      5.53 o 
   7  10   6      127.38      127.41     10.38 o 
  -8  11   6      110.34      112.18      8.87 o 
  -7  11   6       20.72       20.59      4.19 o 
  -6  11   6       61.17       65.97      5.02 o 
  -5  11   6      304.46      357.12     13.23 o 
  -4  11   6        6.13        4.02      1.67 o 
  -3  11   6      199.44      194.21      6.86 o 
  -2  11   6      127.05      116.53      5.36 o 
  -1  11   6       11.60        4.02      1.51 o 
   0  11   6       70.49       71.16      3.85 o 
   1  11   6       47.28       42.86      2.85 o 
   2  11   6      127.94      125.23      5.19 o 
   3  11   6       18.34       20.26      2.68 o 
   4  11   6       90.60       98.11      6.36 o 
   5  11   6       21.81       25.28      3.68 o 
   6  11   6       24.75       32.15      5.69 o 
   7  11   6      212.66      240.59     14.73 o 
  -8  12   6       63.63       63.62      7.53 o 
  -7  12   6       75.45       76.51      7.03 o 
  -6  12   6        1.57        3.85      1.84 o 
  -5  12   6      200.26      207.44     10.38 o 
  -4  12   6        1.38        2.51      1.67 o 
  -3  12   6       53.46       50.56      4.02 o 
  -2  12   6        4.70        2.18      1.17 o 
  -1  12   6      571.91      581.30     13.06 o 
   0  12   6      110.15      107.65      4.69 o 
   1  12   6        7.68        5.02      1.34 o 
   2  12   6      224.23      212.63      7.03 o 
   3  12   6       34.94       26.96      3.01 o 
   4  12   6        8.20        6.19      2.18 o 
   5  12   6       58.52       53.91      5.69 o 
   6  12   6      193.71      204.76     13.56 o 
   7  12   6        3.57        1.17      3.01 o 
  -7  13   6       19.77       21.26      4.52 o 
  -6  13   6       20.01       18.58      3.35 o 
  -5  13   6       50.67       61.95      5.36 o 
  -4  13   6      134.38      167.93      8.54 o 
  -3  13   6      115.69      112.51      6.36 o 
  -2  13   6       59.59       48.89      4.19 o 
  -1  13   6       66.59       69.82      4.02 o 
   0  13   6        0.04        1.51      1.34 o 
   1  13   6       86.02       75.01      3.85 o 
   2  13   6        0.94        2.51      1.67 o 
   3  13   6       51.82       53.24      5.02 o 
   4  13   6       17.28       11.89      2.34 o 
   5  13   6       45.89       47.55      6.19 o 
   6  13   6        7.97        4.69      2.51 o 
  -7  14   6       11.42       10.38      3.18 o 
  -6  14   6        6.86        1.84      2.01 o 
  -5  14   6        5.38        6.03      2.34 o 
  -4  14   6       10.58        9.04      2.51 o 
  -3  14   6       40.34       46.04      4.02 o 
  -2  14   6      110.55      105.14      5.69 o 
  -1  14   6       44.05       45.87      3.52 o 
   0  14   6        1.38        2.68      1.34 o 
   1  14   6       57.36       52.24      3.52 o 
   2  14   6      159.22      167.93      7.37 o 
   3  14   6        3.36        2.34      2.34 o 
   4  14   6       40.40       36.00      4.19 o 
   5  14   6      101.68      107.99      9.38 o 
   6  14   6        9.23        1.17      2.85 o 
  -7  15   6       10.69       21.10      8.87 o 
  -6  15   6       24.31       15.07      3.52 o 
  -5  15   6       14.02        8.20      2.34 o 
  -4  15   6      239.98      244.44     10.05 o 
  -3  15   6       34.49       26.45      3.68 o 
  -2  15   6        2.57        2.51      2.01 o 
  -1  15   6        0.59        2.68      1.67 o 
   0  15   6        6.29        6.03      1.84 o 
   1  15   6       58.01       54.58      4.35 o 
   2  15   6        2.42        5.36      2.68 o 
   3  15   6        3.57        2.01      2.01 o 
   4  15   6       28.39       28.96      4.35 o 
   5  15   6        1.76        5.19      3.01 o 
  -6  16   6        1.38        4.19      2.68 o 
  -5  16   6       84.23       89.74      7.03 o 
  -4  16   6        2.43        3.68      2.34 o 
  -3  16   6       56.58       55.08      5.36 o 
  -2  16   6       11.82       12.89      2.34 o 
  -1  16   6       97.15       80.20      5.02 o 
   0  16   6       30.48       23.77      3.18 o 
   1  16   6      459.21      509.64     15.74 o 
   2  16   6        0.01        0.84      2.18 o 
   3  16   6       20.57       19.25      3.01 o 
   4  16   6       57.37       55.59      5.69 o 
   5  16   6      187.16      197.39     13.23 o 
  -5  17   6       22.88       24.61      4.19 o 
  -4  17   6       48.74       42.02      4.86 o 
  -3  17   6      311.56      344.73     13.39 o 
  -2  17   6        0.79        1.51      2.34 o 
  -1  17   6       79.29       84.55      5.19 o 
   0  17   6        2.13        1.67      1.84 o 
   1  17   6       76.83       70.15      6.19 o 
   2  17   6       11.88       11.05      2.85 o 
   3  17   6        7.38        3.85      2.85 o 
   4  17   6       17.11       16.07      3.68 o 
   5  17   6        0.35        4.35      4.52 o 
  -4  18   6       47.75       54.08      5.69 o 
  -3  18   6        0.55        2.18      2.18 o 
  -2  18   6       23.06       25.45      3.85 o 
  -1  18   6       16.77       16.07      2.18 o 
   0  18   6       35.32       41.35      4.35 o 
   1  18   6        5.53        3.52      2.18 o 
   2  18   6        0.20        0.67      2.01 o 
   4  18   6        1.32        5.36      4.02 o 
  -4  19   6        4.78        8.54      8.04 o 
  -3  19   6      178.00      178.31     12.56 o 
  -2  19   6       11.05        7.53      3.01 o 
  -1  19   6        2.13        1.67      2.34 o 
   0  19   6       23.73       23.77      3.68 o 
   1  19   6       37.28       48.39      5.36 o 
   2  19   6        1.28        3.68      3.35 o 
   3  19   6      161.73      188.86     25.28 o 
  -2  20   6       17.49        7.03      8.04 o 
  -1  20   6       39.81       45.87     12.72 o 
   0  20   6       28.39       18.08      5.36 o 
  -9   0   7       94.99       91.08     12.56 o 
  -7   0   7      148.92      157.21     13.73 o 
  -5   0   7      371.31      353.60     12.39 o 
  -3   0   7        7.76       10.88      1.67 o 
  -1   0   7      592.70      625.84     13.39 o 
   1   0   7       15.07       15.07      1.84 o 
   3   0   7      811.09      850.36     17.91 o 
   5   0   7        1.68        3.52      2.01 o 
   7   0   7       11.83        7.87      4.02 o 
   9   0   7       78.76       41.86      7.03 o 
  -9   1   7        0.59        2.68      4.35 o 
  -8   1   7        7.25        7.70      2.85 o 
  -7   1   7        8.44        4.86      2.68 o 
  -6   1   7       72.42       59.60      4.52 o 
  -5   1   7      115.85      136.45      5.02 o 
  -4   1   7      113.75      115.86      3.52 o 
  -3   1   7        0.58        0.67      0.84 o 
  -2   1   7      276.24      290.32      5.36 o 
  -1   1   7      247.61      233.39      4.52 o 
   0   1   7      226.91      223.51      5.02 o 
   1   1   7      864.06      873.29     11.05 o 
   2   1   7       93.02      121.55      4.02 o 
   3   1   7       21.22       26.45      2.18 o 
   4   1   7       12.68        9.38      1.51 o 
   5   1   7       16.56       11.22      1.84 o 
   6   1   7       11.43        5.53      1.84 o 
   7   1   7      112.34      118.20      7.20 o 
   8   1   7        4.51        6.53      2.68 o 
   9   1   7       24.78       14.73      5.69 o 
 -10   2   7       94.23       91.92     18.08 o 
  -9   2   7      124.33      156.71     13.06 o 
  -8   2   7        0.04        2.34      2.01 o 
  -7   2   7        5.65        3.18      2.18 o 
  -6   2   7        1.34        1.34      1.34 o 
  -5   2   7        1.33        0.84      1.00 o 
  -4   2   7      326.45      322.46      7.37 o 
  -3   2   7       65.33       61.61      2.18 o 
  -2   2   7      326.64      331.50      5.86 o 
  -1   2   7        8.27        5.69      0.84 o 
   0   2   7      203.90      190.20      4.69 o 
   1   2   7      331.92      357.12      7.03 o 
   2   2   7      214.13      226.36      5.36 o 
   3   2   7      124.14      122.89      4.69 o 
   4   2   7      126.16      111.34      4.86 o 
   5   2   7        0.75        1.84      1.17 o 
   6   2   7       17.45       15.07      2.01 o 
   7   2   7      162.75      171.95      8.71 o 
   8   2   7       55.83       53.91      5.86 o 
   9   2   7       11.41        9.71      5.86 o 
 -10   3   7        1.72        9.38      5.19 o 
  -9   3   7        0.16        1.17      3.52 o 
  -8   3   7      167.14      177.30     13.06 o 
  -7   3   7      112.24      116.70      6.19 o 
  -6   3   7       40.14       38.68      3.52 o 
  -5   3   7        1.05        1.84      1.34 o 
  -4   3   7      408.21      410.03      7.70 o 
  -3   3   7      117.23      135.45      4.19 o 
  -2   3   7       61.67       73.33      2.68 o 
  -1   3   7       59.16       66.30      2.51 o 
   0   3   7       45.69       35.33      1.84 o 
   1   3   7     1008.48      973.08     13.73 o 
   2   3   7       10.95        6.86      1.00 o 
   3   3   7       12.12       16.07      2.01 o 
   4   3   7       20.51       16.24      2.01 o 
   5   3   7       65.82       66.80      4.19 o 
   6   3   7        7.86        5.02      1.67 o 
   7   3   7        1.43        2.18      2.01 o 
   8   3   7        8.43       11.22      2.85 o 
 -10   4   7        1.87       14.57     10.05 o 
  -9   4   7       46.95       45.20      8.71 o 
  -8   4   7      124.25      141.47      9.88 o 
  -7   4   7       21.81       28.13      3.35 o 
  -6   4   7      253.57      250.64      8.54 o 
  -5   4   7      104.73       92.92      4.52 o 
  -4   4   7      139.61      121.72      4.52 o 
  -3   4   7       38.58       36.16      2.34 o 
  -2   4   7       62.78       61.61      2.68 o 
  -1   4   7       10.74       14.73      1.34 o 
   0   4   7       10.77       14.23      1.51 o 
   1   4   7      163.50      204.93      5.36 o 
   2   4   7      418.37      452.38      8.20 o 
   3   4   7      532.51      531.74     10.55 o 
   4   4   7     1191.43     1315.63     19.59 o 
   5   4   7      277.91      260.35      8.54 o 
   6   4   7       66.71       67.14      4.35 o 
   7   4   7       13.25       18.42      3.35 o 
   8   4   7        4.45        3.68      2.51 o 
  -9   5   7       28.73       24.28      6.70 o 
  -8   5   7        3.93        2.01      2.51 o 
  -7   5   7        5.79        6.03      2.01 o 
  -6   5   7        6.78        4.69      1.51 o 
  -5   5   7      469.13      466.62     10.55 o 
  -4   5   7      459.31      453.56      9.88 o 
  -3   5   7       30.89       32.48      2.68 o 
  -2   5   7        8.91       18.75      1.84 o 
  -1   5   7       80.29       79.19      3.18 o 
   0   5   7       28.57       35.49      2.34 o 
   1   5   7        3.12        1.67      0.84 o 
   2   5   7        3.53        2.18      0.84 o 
   3   5   7       99.87      100.62      4.02 o 
   4   5   7        2.70        3.18      1.51 o 
   5   5   7       13.94       13.90      1.84 o 
   6   5   7       28.72       27.12      3.35 o 
   7   5   7       18.86       19.76      4.35 o 
   8   5   7        2.29        1.67      2.85 o 
  -9   6   7       37.50       39.18      5.69 o 
  -8   6   7        1.00        1.17      2.85 o 
  -7   6   7        0.00        2.51      2.18 o 
  -6   6   7       18.49       13.39      2.01 o 
  -5   6   7       23.15       22.60      2.51 o 
  -4   6   7      260.64      256.66      8.71 o 
  -3   6   7      522.18      472.81     11.22 o 
  -2   6   7       42.87       37.17      2.85 o 
  -1   6   7      129.50      113.68      5.36 o 
   0   6   7        0.79        3.35      1.17 o 
   1   6   7      147.46      135.78      4.35 o 
   2   6   7      232.54      227.20      5.53 o 
   3   6   7      226.57      226.19      7.03 o 
   4   6   7       37.51       44.87      3.68 o 
   5   6   7       31.67       32.98      3.18 o 
   6   6   7        1.17        1.34      2.18 o 
   7   6   7       34.81       32.98      5.36 o 
   8   6   7        0.00        4.02      2.85 o 
  -9   7   7        1.03        1.17      2.68 o 
  -8   7   7       11.60        8.87      3.52 o 
  -7   7   7        2.94        7.03      2.68 o 
  -6   7   7       36.97       38.84      4.35 o 
  -5   7   7       85.92       94.43      5.02 o 
  -4   7   7      108.15       95.27      5.36 o 
  -3   7   7       97.99       83.88      5.02 o 
  -2   7   7       26.46       17.24      2.34 o 
  -1   7   7      395.47      448.37     11.22 o 
   0   7   7      232.16      214.14      6.70 o 
   1   7   7      287.92      268.89      7.37 o 
   2   7   7       44.29       50.73      3.18 o 
   3   7   7       31.16       24.95      2.51 o 
   4   7   7      240.12      251.81      8.54 o 
   5   7   7       43.91       49.73      4.52 o 
   6   7   7      118.61      119.04      7.37 o 
   7   7   7       36.24       27.46      5.02 o 
   8   7   7        0.52        2.18      3.18 o 
  -9   8   7        7.63        3.52      3.01 o 
  -8   8   7       34.09       30.47      4.35 o 
  -7   8   7       63.92       66.64      7.03 o 
  -6   8   7       24.03       19.09      3.68 o 
  -5   8   7      277.77      256.66      8.54 o 
  -4   8   7       18.84       21.10      2.85 o 
  -3   8   7        6.39        5.53      1.51 o 
  -2   8   7      224.74      244.94     10.55 o 
  -1   8   7      187.29      200.07      7.53 o 
   0   8   7       20.18       13.73      1.84 o 
   1   8   7        9.12        4.86      1.51 o 
   2   8   7      310.79      292.99      8.20 o 
   3   8   7      191.24      214.14      7.20 o 
   4   8   7       24.66       28.29      3.01 o 
   5   8   7        5.06        2.85      2.34 o 
   6   8   7        2.31        4.02      2.01 o 
   7   8   7        0.42        1.34      2.68 o 
   8   8   7        8.40        8.20      4.86 o 
  -9   9   7        9.55        3.52      4.19 o 
  -8   9   7        3.55        3.85      3.01 o 
  -7   9   7       16.00       10.21      3.68 o 
  -6   9   7       39.21       42.86      5.53 o 
  -5   9   7       99.30       85.39      5.69 o 
  -4   9   7      174.24      181.82      8.71 o 
  -3   9   7      234.49      215.48      8.37 o 
  -2   9   7       91.35      100.46      5.19 o 
  -1   9   7      166.69      186.68      7.03 o 
   0   9   7       83.06       69.65      4.02 o 
   1   9   7        9.39        9.04      1.67 o 
   2   9   7        0.20        2.18      1.34 o 
   3   9   7        1.13        2.51      1.51 o 
   4   9   7        0.74        3.85      1.84 o 
   5   9   7        0.57        2.85      2.34 o 
   6   9   7      138.52      157.05     10.21 o 
   7   9   7        7.03        3.35      2.68 o 
  -8  10   7        9.44        5.69      2.51 o 
  -7  10   7       16.93       10.38      3.35 o 
  -6  10   7       22.06       20.09      3.68 o 
  -5  10   7       15.15       16.91      2.51 o 
  -4  10   7       14.99       17.91      3.18 o 
  -3  10   7       40.19       42.53      3.52 o 
  -2  10   7       13.02       14.90      2.34 o 
  -1  10   7        3.57        5.53      1.67 o 
   0  10   7        8.62        7.70      1.67 o 
   1  10   7        9.44        9.04      1.67 o 
   2  10   7      344.82      380.56     10.05 o 
   3  10   7       11.98       10.88      1.84 o 
   4  10   7       84.90       93.26      6.19 o 
   5  10   7       58.08       59.60      5.86 o 
   6  10   7       98.03       98.95      9.21 o 
   7  10   7       57.87       65.97      7.70 o 
  -8  11   7        0.69        5.02      2.68 o 
  -6  11   7       27.75       31.48      4.02 o 
  -5  11   7       28.02       28.13      4.19 o 
  -4  11   7       67.02       58.10      4.52 o 
  -3  11   7        5.16        5.53      1.67 o 
  -2  11   7       43.21       35.83      3.35 o 
  -1  11   7      445.89      423.92     12.56 o 
   0  11   7      153.17      155.37      6.36 o 
   1  11   7        8.65        8.37      1.67 o 
   2  11   7       64.04       57.59      4.02 o 
   3  11   7      354.21      388.76     10.88 o 
   5  11   7        2.01        3.18      2.34 o 
   6  11   7        8.85        8.37      3.35 o 
   7  11   7        2.38        0.67      5.02 o 
  -7  12   7        0.18        2.34      2.51 o 
  -6  12   7        0.19        3.01      2.18 o 
  -5  12   7        1.17        2.34      2.18 o 
  -4  12   7        9.28        7.87      1.84 o 
  -3  12   7      166.18      171.44      8.20 o 
  -2  12   7       81.44       79.02      5.19 o 
  -1  12   7        4.79        4.35      1.67 o 
   0  12   7      100.41       94.09      5.69 o 
   1  12   7       15.16       17.75      2.18 o 
   2  12   7      119.52      122.89      5.69 o 
   3  12   7      160.88      163.57      7.70 o 
   4  12   7       14.90       18.08      3.68 o 
   5  12   7        4.21        1.67      2.51 o 
   6  12   7        2.85        2.01      3.52 o 
  -8  13   7      132.49      140.81     22.44 o 
  -7  13   7      121.71      128.42      9.54 o 
  -6  13   7        2.22        3.68      2.18 o 
  -5  13   7       16.82       22.60      3.85 o 
  -4  13   7       66.84       66.64      5.53 o 
  -3  13   7        9.90        9.88      2.01 o 
  -2  13   7       47.65       39.51      4.02 o 
  -1  13   7       85.29       84.55      5.53 o 
   0  13   7        0.41        3.68      1.84 o 
   1  13   7       34.30       30.97      2.85 o 
   2  13   7       12.25       11.89      2.01 o 
   3  13   7        4.35        3.68      1.67 o 
   4  13   7        0.22        2.51      2.51 o 
   5  13   7       65.66       71.32      6.36 o 
   6  13   7        0.02        4.86      3.18 o 
  -7  14   7       23.09       20.59      7.20 o 
  -6  14   7       66.28       69.82      6.19 o 
  -5  14   7        2.28        0.33      2.01 o 
  -4  14   7       13.66       10.05      2.68 o 
  -3  14   7       33.83       35.66      3.85 o 
  -2  14   7       29.30       28.13      3.52 o 
  -1  14   7        3.13        5.36      2.01 o 
   0  14   7      519.54      512.49     13.06 o 
   1  14   7       23.17       20.43      2.85 o 
   2  14   7       59.39       60.78      4.69 o 
   3  14   7       18.53       16.74      3.18 o 
   4  14   7       35.90       33.32      4.52 o 
   5  14   7       13.77       15.07      4.52 o 
  -6  15   7       13.65       14.06      3.68 o 
  -5  15   7        0.09        2.85      2.51 o 
  -4  15   7       20.74       18.75      3.01 o 
  -3  15   7       19.45       17.08      3.01 o 
  -2  15   7      101.53      113.35      6.70 o 
  -1  15   7       18.80       15.91      2.68 o 
   0  15   7       87.48       89.41      5.53 o 
   1  15   7       12.78        9.21      2.34 o 
   2  15   7        3.99        7.70      2.68 o 
   3  15   7       12.42        7.87      2.18 o 
   4  15   7       80.41       77.69      6.70 o 
   5  15   7      115.24      133.10     10.88 o 
  -6  16   7        2.48        0.84      3.52 o 
  -5  16   7       15.26       20.26      3.68 o 
  -4  16   7       56.24       67.31      5.69 o 
  -3  16   7        3.90        4.35      2.34 o 
  -2  16   7       18.31       12.39      2.51 o 
  -1  16   7       27.02       25.78      3.68 o 
   0  16   7        8.03        6.19      2.34 o 
   1  16   7       50.26       46.88      4.86 o 
   2  16   7        2.72        7.53      2.51 o 
   3  16   7        9.55        9.38      3.01 o 
   4  16   7       49.26       49.22      5.86 o 
   5  16   7       46.25       50.40     13.23 o 
  -5  17   7       43.44       49.89      7.37 o 
  -4  17   7       15.89       11.38      2.68 o 
  -3  17   7        0.42        4.19      2.18 o 
  -2  17   7      151.68      152.69      9.04 o 
  -1  17   7        0.31        2.51      1.67 o 
   0  17   7        0.05        4.35      2.85 o 
   1  17   7       30.68       28.96      3.85 o 
   2  17   7       11.42        6.70      2.51 o 
   3  17   7        1.33        0.50      2.85 o 
   4  17   7       93.80      100.46     10.88 o 
  -4  18   7       43.72       10.55      4.86 o 
  -2  18   7      146.55      166.59      9.88 o 
  -1  18   7       10.69        9.21      2.51 o 
   0  18   7        4.76        6.36      2.68 o 
   1  18   7        0.41        3.18      3.01 o 
   2  18   7       13.24        8.37      2.68 o 
   3  18   7       12.02        9.38      3.01 o 
  -2  19   7       20.70       30.97      6.36 o 
  -1  19   7        9.37        7.37      4.35 o 
   0  19   7       45.68       45.04      5.69 o 
   1  19   7       18.52       19.09      5.19 o 
   2  19   7       87.89       69.31     15.91 o 
  -8   0   8        6.11        3.01      3.01 o 
  -6   0   8       25.44       23.44      3.52 o 
  -4   0   8      461.37      453.05     12.72 o 
  -2   0   8     2449.48     2555.08     34.49 o 
   0   0   8      374.84      392.78     12.22 o 
   2   0   8      581.41      624.83     15.91 o 
   4   0   8     1217.50     1140.17     23.94 o 
   6   0   8      130.30      135.11     10.72 o 
   8   0   8      725.80      828.42     30.14 o 
  -9   1   8       32.81       45.71      7.70 o 
  -8   1   8       83.77       94.76      8.20 o 
  -7   1   8       84.62       87.40      7.37 o 
  -6   1   8        0.21        2.85      1.84 o 
  -5   1   8      299.12      284.46      7.70 o 
  -4   1   8      741.83      735.17     10.72 o 
  -3   1   8      484.63      471.30      7.87 o 
  -2   1   8      349.22      321.29      6.36 o 
  -1   1   8      216.65      221.84      4.86 o 
   0   1   8       67.10       61.28      3.18 o 
   1   1   8       57.81       54.41      3.35 o 
   2   1   8      148.15      185.01      5.36 o 
   3   1   8      300.44      292.99      8.37 o 
   4   1   8       29.74       35.33      2.68 o 
   5   1   8       51.72       51.23      3.85 o 
   6   1   8        0.11        3.35      2.01 o 
   7   1   8        0.02        3.52      2.34 o 
   8   1   8       24.28       19.76      3.85 o 
 -10   2   8        3.13        6.53      5.86 o 
  -9   2   8       63.49       71.66      9.21 o 
  -8   2   8        1.82        1.00      2.18 o 
  -7   2   8       14.41        8.71      2.18 o 
  -6   2   8       13.00        5.36      1.84 o 
  -5   2   8       80.66       86.39      4.02 o 
  -4   2   8      127.43      108.99      3.85 o 
  -3   2   8        3.33        2.01      0.84 o 
  -2   2   8      363.85      346.40      6.19 o 
  -1   2   8       85.34       87.06      3.18 o 
   0   2   8      116.10      119.71      4.02 o 
   1   2   8       95.88       72.33      3.35 o 
   2   2   8      135.14      132.60      4.35 o 
   3   2   8       14.91       10.88      1.51 o 
   4   2   8      236.78      235.40      7.53 o 
   5   2   8       74.64       76.85      4.35 o 
   6   2   8       80.20       83.04      5.53 o 
   7   2   8       84.09       82.21      6.19 o 
   8   2   8       44.80       47.05      5.53 o 
  -9   3   8        0.98        2.01      3.85 o 
  -8   3   8       38.04       45.54      5.69 o 
  -7   3   8       11.63        6.70      1.67 o 
  -6   3   8        2.63        5.02      1.51 o 
  -5   3   8       56.29       47.05      3.52 o 
  -4   3   8       45.29       47.21      2.68 o 
  -3   3   8       61.65       60.61      2.85 o 
  -2   3   8      231.27      226.36      5.53 o 
  -1   3   8       17.07       24.61      1.67 o 
   0   3   8       77.96       90.41      3.52 o 
   1   3   8      213.66      197.56      5.36 o 
   2   3   8        1.87        5.86      1.17 o 
   3   3   8       42.08       42.53      3.01 o 
   4   3   8       42.88       55.75      3.68 o 
   5   3   8       26.58       27.79      2.68 o 
   6   3   8       53.53       53.41      4.52 o 
   7   3   8        1.80        1.51      1.84 o 
  -9   4   8       76.30       91.08     10.21 o 
  -8   4   8       38.25       46.04      6.86 o 
  -7   4   8       29.74       24.95      3.18 o 
  -6   4   8      274.25      312.75     10.88 o 
  -5   4   8       74.11       61.78      4.35 o 
  -4   4   8      162.31      177.64      5.86 o 
  -3   4   8      241.22      249.46      7.20 o 
  -2   4   8       93.52       96.27      3.85 o 
  -1   4   8       74.69       85.22      3.01 o 
   0   4   8      251.38      276.08      6.19 o 
   1   4   8      334.07      338.03      7.53 o 
   2   4   8      383.13      348.08      7.37 o 
   3   4   8        0.00        2.68      1.51 o 
   4   4   8      161.46      173.45      6.53 o 
   5   4   8       41.03       41.35      3.52 o 
   6   4   8       12.42       12.22      2.68 o 
   7   4   8       21.92       12.39      3.52 o 
   8   4   8       22.04       18.08      3.85 o 
  -9   5   8       35.17       33.65      6.53 o 
  -8   5   8        1.43        3.35      3.01 o 
  -7   5   8      119.35      124.23      7.37 o 
  -6   5   8       37.17       42.69      3.85 o 
  -5   5   8      321.21      335.69     10.21 o 
  -4   5   8     1460.65     1454.43     19.92 o 
  -3   5   8     1105.21     1010.25     19.25 o 
  -2   5   8      228.91      248.63      7.20 o 
  -1   5   8        0.01        3.01      1.17 o 
   0   5   8       27.07       22.44      1.84 o 
   1   5   8       74.59       68.48      3.18 o 
   2   5   8      749.93      755.26     12.22 o 
   3   5   8       34.71       39.85      3.35 o 
   4   5   8        0.02        0.50      1.51 o 
   5   5   8      103.65       99.12      5.69 o 
   6   5   8      273.78      292.99      9.71 o 
   7   5   8        0.13        1.17      2.51 o 
   8   5   8       87.95       93.26      9.04 o 
  -9   6   8       47.06       50.23      8.20 o 
  -8   6   8        3.75        4.86      2.68 o 
  -7   6   8       12.40        9.88      2.51 o 
  -6   6   8      152.74      167.09      7.37 o 
  -5   6   8        2.58        2.51      1.51 o 
  -4   6   8      171.37      187.18      7.37 o 
  -3   6   8      345.11      328.49      8.54 o 
  -2   6   8      132.66      133.77      4.86 o 
  -1   6   8      159.40      155.04      6.19 o 
   0   6   8       53.80       43.36      2.68 o 
   1   6   8      183.93      155.37      5.02 o 
   2   6   8       70.29       74.17      4.02 o 
   3   6   8      125.52      127.08      6.03 o 
   4   6   8      108.81      110.33      6.36 o 
   5   6   8       68.46       73.17      5.53 o 
   6   6   8      157.87      155.71      8.54 o 
   7   6   8       39.33       26.79      5.69 o 
   8   6   8       15.63        9.71      4.02 o 
  -9   7   8        9.61       11.38      4.86 o 
  -8   7   8        6.10       12.72      3.68 o 
  -7   7   8       42.88       37.00      4.69 o 
  -6   7   8        3.07        2.01      1.67 o 
  -5   7   8       20.72       23.94      2.68 o 
  -4   7   8      949.28      860.07     21.43 o 
  -3   7   8       89.92       87.90      5.36 o 
  -2   7   8       81.63       65.97      4.02 o 
  -1   7   8       75.58       93.76      5.19 o 
   0   7   8       49.01       40.85      2.85 o 
   1   7   8      270.97      240.59      6.70 o 
   2   7   8      106.98      108.99      4.86 o 
   3   7   8       93.96       92.25      5.36 o 
   4   7   8        2.54        3.18      1.67 o 
   5   7   8       22.75       24.44      3.52 o 
   6   7   8        0.74        6.03      2.51 o 
   7   7   8        0.46        6.53      3.52 o 
  -9   8   8       12.70       14.73      5.69 o 
  -8   8   8        8.70        7.37      3.52 o 
  -7   8   8       78.27       72.33      6.70 o 
  -6   8   8        0.97        0.67      1.84 o 
  -5   8   8        2.53        1.17      1.34 o 
  -4   8   8      100.49       91.58      5.69 o 
  -3   8   8       77.46       81.37      5.19 o 
  -2   8   8        6.15        4.19      1.34 o 
  -1   8   8      359.00      366.33     10.21 o 
   0   8   8       12.48       14.06      2.01 o 
   1   8   8      279.19      276.59      7.20 o 
   2   8   8        8.89        6.36      1.67 o 
   3   8   8       53.42       56.42      4.35 o 
   4   8   8       37.58       28.29      3.35 o 
   5   8   8       22.20       17.75      3.35 o 
   6   8   8       16.40       19.76      3.01 o 
   7   8   8        9.79        3.01      3.01 o 
  -8   9   8        2.01        5.53      2.68 o 
  -7   9   8       27.33       24.61      4.35 o 
  -6   9   8        5.23        5.36      2.68 o 
  -5   9   8      162.81      163.74      7.37 o 
  -4   9   8        0.96        2.18      1.67 o 
  -3   9   8      617.96      586.66     14.57 o 
  -2   9   8      123.26      107.99      5.69 o 
  -1   9   8      289.74      309.07      9.54 o 
   0   9   8       68.42       74.34      4.35 o 
   1   9   8      162.13      153.19      6.36 o 
   2   9   8       18.20       23.61      2.68 o 
   3   9   8      114.36      115.02      6.19 o 
   4   9   8      132.90      144.15      7.20 o 
   5   9   8        3.70        3.01      2.51 o 
   6   9   8        5.93        2.34      2.68 o 
   7   9   8      176.02      191.87     13.23 o 
  -8  10   8       17.47       11.05      2.68 o 
  -7  10   8        5.56        5.86      3.68 o 
  -6  10   8       66.90       64.96      7.20 o 
  -5  10   8        4.90        4.69      2.01 o 
  -4  10   8       21.30       18.08      3.18 o 
  -3  10   8        1.41        1.00      1.67 o 
  -2  10   8       12.04       12.72      2.34 o 
  -1  10   8      183.75      181.66      7.53 o 
   0  10   8      164.91      168.77      7.20 o 
   1  10   8       18.43       12.39      2.01 o 
   2  10   8       41.84       44.54      3.68 o 
   3  10   8       17.44       17.58      2.85 o 
   4  10   8        9.49        9.38      2.51 o 
   5  10   8        0.76        0.84      2.01 o 
   6  10   8        2.26        2.01      2.68 o 
   7  10   8       11.33        7.37      6.53 o 
  -8  11   8       17.78       13.56      6.53 o 
  -7  11   8       27.92       31.48      4.86 o 
  -6  11   8       21.20       16.07      3.18 o 
  -5  11   8       77.48       72.66      5.69 o 
  -4  11   8        8.22        4.86      1.67 o 
  -3  11   8        4.53        3.68      1.67 o 
  -2  11   8       61.94       69.48      4.86 o 
  -1  11   8      240.82      224.85      8.71 o 
   0  11   8        0.05        1.84      1.67 o 
   1  11   8       71.43       64.63      4.35 o 
   2  11   8      166.64      186.85      7.37 o 
   3  11   8      353.28      342.89     11.22 o 
   4  11   8       31.64       32.15      4.02 o 
   5  11   8        9.81        6.70      3.01 o 
   6  11   8       49.80       55.08      7.37 o 
  -7  12   8        0.19        5.69      3.01 o 
  -6  12   8      178.58      174.63     10.55 o 
  -5  12   8        5.26        8.37      2.51 o 
  -4  12   8        0.09        4.86      2.01 o 
  -3  12   8       25.95       27.46      3.68 o 
  -2  12   8       70.13       66.47      4.86 o 
  -1  12   8       59.73       57.43      4.52 o 
   0  12   8       62.96       68.48      4.86 o 
   1  12   8       57.13       55.42      4.02 o 
   2  12   8       10.05       11.38      2.01 o 
   3  12   8       12.50       11.89      2.68 o 
   4  12   8        0.97        3.85      2.68 o 
   5  12   8        7.26        6.03      2.34 o 
   6  12   8       14.37        6.03      3.68 o 
  -7  13   8       20.57       22.10      8.71 o 
  -6  13   8       54.23       57.93      6.36 o 
  -5  13   8      127.98      134.44      9.04 o 
  -4  13   8      145.34      124.40      7.87 o 
  -3  13   8        4.03        4.35      1.84 o 
  -2  13   8       18.74       18.08      2.85 o 
  -1  13   8        1.61        1.34      1.67 o 
   0  13   8       51.13       53.07      4.35 o 
   1  13   8       43.36       44.87      3.68 o 
   2  13   8       23.72       23.27      2.68 o 
   3  13   8        1.71        2.85      2.34 o 
   4  13   8        1.05        5.86      2.68 o 
   5  13   8        0.19        0.33      2.85 o 
  -6  14   8        3.00        3.35      2.34 o 
  -5  14   8       19.43       27.96      4.35 o 
  -4  14   8       11.50        8.37      2.51 o 
  -3  14   8       37.03       42.36      4.19 o 
  -2  14   8       50.06       51.06      4.52 o 
  -1  14   8       30.59       26.12      3.35 o 
   0  14   8        3.10        4.52      2.01 o 
   1  14   8        4.59        5.36      2.01 o 
   2  14   8       18.63       18.92      2.85 o 
   3  14   8       64.23       63.12      5.69 o 
   4  14   8       11.28        9.21      2.85 o 
   5  14   8       14.17        9.88      3.35 o 
  -5  15   8        7.01        2.85      2.68 o 
  -4  15   8        5.86        7.03      2.51 o 
  -3  15   8        1.33        2.01      1.84 o 
  -2  15   8       35.27       37.00      4.02 o 
  -1  15   8       39.28       43.70      4.19 o 
   0  15   8       31.10       35.16      3.52 o 
   1  15   8        1.16        3.35      1.84 o 
   2  15   8      111.65      104.64      7.03 o 
   3  15   8        2.16        2.68      2.18 o 
   4  15   8       33.77       32.82      4.69 o 
  -5  16   8       26.31       15.91      3.52 o 
  -4  16   8       55.49       55.25      5.86 o 
  -3  16   8      330.54      345.23     14.06 o 
  -2  16   8       31.91       33.32      4.02 o 
  -1  16   8        0.89        2.34      2.18 o 
   0  16   8        3.44        2.51      2.01 o 
   1  16   8       14.86        8.71      2.85 o 
   2  16   8        1.55        2.01      2.51 o 
   3  16   8       35.40       24.95      4.35 o 
   4  16   8       57.10       84.22     11.89 o 
  -5  17   8       37.82       27.29     11.89 o 
  -4  17   8        0.62        1.67      2.85 o 
  -3  17   8       19.78       17.75      3.52 o 
  -2  17   8        2.36        3.18      2.34 o 
  -1  17   8        0.17        2.34      2.18 o 
   0  17   8       79.86       89.07      7.20 o 
   1  17   8      104.58       90.24      6.70 o 
   2  17   8        0.68        1.17      2.85 o 
   3  17   8       99.47       96.94      9.71 o 
  -3  18   8      278.67      295.51     22.60 o 
  -2  18   8       16.02        9.21      3.35 o 
  -1  18   8       20.96       19.42      3.52 o 
   0  18   8       51.71       44.70      5.86 o 
   1  18   8       21.06       25.45      4.52 o 
   2  18   8       31.86       33.49      6.53 o 
   0  19   8        2.98        4.69      5.53 o 
  -9   0   9        1.73        6.70      4.35 o 
  -7   0   9        5.33        4.86      3.68 o 
  -5   0   9      147.16      121.89      6.70 o 
  -3   0   9      494.24      429.61     10.72 o 
  -1   0   9       25.46       25.62      2.68 o 
   1   0   9        0.82        2.34      1.67 o 
   3   0   9      112.44       99.12      8.20 o 
   5   0   9        0.08        0.84      2.01 o 
   7   0   9      317.51      341.38     23.27 o 
  -9   1   9      352.25      414.04     22.60 o 
  -8   1   9       48.45       48.39      5.53 o 
  -7   1   9        3.39        3.18      2.34 o 
  -6   1   9        0.10        1.34      1.67 o 
  -5   1   9      211.86      213.13      6.53 o 
  -4   1   9       93.16       96.60      3.68 o 
  -3   1   9       58.95       50.90      2.51 o 
  -2   1   9        5.11        6.19      1.00 o 
  -1   1   9      521.31      492.73      8.20 o 
   0   1   9        0.45        2.51      1.17 o 
   1   1   9      819.23      771.00     14.23 o 
   2   1   9      260.14      271.73      8.20 o 
   3   1   9      513.00      480.01     13.06 o 
   4   1   9        2.50        3.68      1.67 o 
   5   1   9      132.50      143.65      7.03 o 
   6   1   9       18.85       20.93      3.68 o 
   7   1   9        7.93        5.02      3.18 o 
   8   1   9        6.77        3.18      2.68 o 
  -9   2   9      166.82      181.82     12.39 o 
  -8   2   9        8.02       10.88      2.68 o 
  -7   2   9       28.58       25.28      3.01 o 
  -6   2   9      329.64      317.77     10.72 o 
  -5   2   9        2.85        3.68      1.34 o 
  -4   2   9      220.17      236.24      6.19 o 
  -3   2   9      164.44      147.50      4.19 o 
  -2   2   9      110.54       94.43      3.52 o 
  -1   2   9        1.86        3.18      0.84 o 
   0   2   9      588.80      603.57     10.38 o 
   1   2   9      215.59      206.77      6.70 o 
   2   2   9      129.57      119.88      5.19 o 
   3   2   9       16.24       14.73      2.34 o 
   4   2   9        0.20        2.51      1.67 o 
   5   2   9       65.32       74.17      5.86 o 
   6   2   9        3.23        3.85      2.01 o 
   7   2   9       82.47       79.53      6.86 o 
   8   2   9        2.55        6.36      5.02 o 
  -9   3   9        1.29        4.86      3.85 o 
  -8   3   9       63.26       86.06      8.04 o 
  -7   3   9      163.88      195.39     10.05 o 
  -6   3   9       39.83       39.51      3.68 o 
  -5   3   9        0.45        0.67      1.34 o 
  -4   3   9      157.16      153.70      5.69 o 
  -3   3   9        5.99        5.69      1.17 o 
  -2   3   9      119.09      122.89      4.02 o 
  -1   3   9      107.80      118.70      3.85 o 
   0   3   9      162.64      142.14      4.86 o 
   1   3   9        4.46        3.85      1.17 o 
   2   3   9       84.26       85.22      4.86 o 
   3   3   9        2.73        3.18      2.18 o 
   4   3   9      264.87      275.58      8.71 o 
   5   3   9      275.08      270.89     10.55 o 
   6   3   9       40.58       48.05      4.69 o 
   7   3   9       13.84       16.24      3.52 o 
  -9   4   9       22.17       22.94      5.69 o 
  -8   4   9        5.79        5.53      3.18 o 
  -7   4   9       42.05       41.02      4.35 o 
  -6   4   9        0.01        0.17      1.67 o 
  -5   4   9        1.23        2.51      1.51 o 
  -4   4   9      180.95      162.91      5.86 o 
  -3   4   9        0.18        1.34      1.17 o 
  -2   4   9      889.53      884.34     15.07 o 
  -1   4   9        0.34        0.50      1.00 o 
   0   4   9       33.14       33.82      2.85 o 
   1   4   9      315.35      289.65      8.04 o 
   2   4   9      217.27      238.41      7.87 o 
   3   4   9       48.60       40.68      3.68 o 
   4   4   9       11.99       15.91      2.68 o 
   5   4   9      131.05      136.12      6.86 o 
   6   4   9       27.96       29.13      3.68 o 
   7   4   9        0.32        2.34      2.34 o 
  -9   5   9        5.18        9.04      5.69 o 
  -8   5   9       59.86       70.99      6.70 o 
  -7   5   9       51.25       50.73      5.02 o 
  -6   5   9       17.71       14.57      2.34 o 
  -5   5   9       37.97       37.67      3.68 o 
  -4   5   9        3.20        3.35      1.51 o 
  -3   5   9      442.82      429.45     11.05 o 
  -2   5   9      571.73      531.91     11.89 o 
  -1   5   9       10.22       11.38      1.67 o 
   0   5   9      105.65      103.97      4.86 o 
   1   5   9      248.27      270.56      7.20 o 
   2   5   9       10.61        5.53      1.67 o 
   3   5   9        3.55        3.01      1.67 o 
   4   5   9       10.86       17.24      2.85 o 
   5   5   9       53.23       49.89      4.69 o 
   6   5   9        8.45       14.40      2.85 o 
   7   5   9        9.62        8.04      3.35 o 
  -9   6   9        0.17       11.38      7.20 o 
  -8   6   9       15.11       10.05      3.01 o 
  -7   6   9       73.10       97.27      6.70 o 
  -6   6   9       46.74       54.41      4.35 o 
  -5   6   9      116.79      112.51      6.19 o 
  -4   6   9      326.91      337.20      9.54 o 
  -3   6   9      190.05      205.10      7.03 o 
  -2   6   9       12.27       11.38      1.84 o 
  -1   6   9       32.42       22.27      2.51 o 
   0   6   9       15.80       21.43      2.34 o 
   1   6   9      165.53      137.12      5.19 o 
   2   6   9       58.90       56.42      4.02 o 
   3   6   9       11.79       15.74      2.51 o 
   4   6   9        7.55        6.36      2.18 o 
   5   6   9        0.09        0.84      2.01 o 
   6   6   9      160.02      163.07      9.04 o 
   7   6   9        0.29        1.84      3.85 o 
  -9   7   9        1.83        1.17      5.19 o 
  -8   7   9       11.67        8.87      3.18 o 
  -7   7   9       89.32       98.28      7.87 o 
  -6   7   9       39.47       31.14      3.35 o 
  -5   7   9       64.30       63.96      4.35 o 
  -4   7   9       23.13       23.77      2.85 o 
  -3   7   9       54.02       49.22      4.02 o 
  -2   7   9      181.60      182.49      6.70 o 
  -1   7   9      393.36      362.48     11.38 o 
   0   7   9      485.87      499.10     10.72 o 
   1   7   9       37.14       34.49      2.51 o 
   2   7   9       63.75       53.24      4.02 o 
   3   7   9        0.08        2.51      1.51 o 
   4   7   9        1.82        5.86      2.51 o 
   5   7   9       55.96       67.14      5.53 o 
   6   7   9       47.67       42.86      5.02 o 
   7   7   9       35.14       14.90      4.52 o 
  -8   8   9      139.77      155.37     11.89 o 
  -7   8   9        1.22        0.84      2.68 o 
  -6   8   9       35.65       33.49      4.02 o 
  -5   8   9       51.18       49.89      4.02 o 
  -4   8   9      226.63      232.72      8.87 o 
  -3   8   9       32.61       27.12      3.01 o 
  -2   8   9       99.52       95.43      5.36 o 
  -1   8   9      102.32      101.29      5.53 o 
   0   8   9      112.03      116.53      4.86 o 
   1   8   9        1.52        1.34      1.34 o 
   2   8   9       34.99       30.30      3.18 o 
   3   8   9        0.50        1.17      1.84 o 
   4   8   9        7.43        6.19      2.34 o 
   5   8   9        1.39        6.36      2.51 o 
   6   8   9       23.80       17.75      3.35 o 
   7   8   9        0.04        4.35      5.36 o 
  -8   9   9        0.80        3.18      3.18 o 
  -7   9   9       20.14       18.25      3.68 o 
  -6   9   9       61.32       53.24      6.03 o 
  -5   9   9       24.67       29.47      3.35 o 
  -4   9   9       65.79       68.64      5.36 o 
  -3   9   9        5.06        3.85      1.84 o 
  -2   9   9       44.24       54.25      4.69 o 
  -1   9   9       36.24       34.49      3.35 o 
   0   9   9      458.68      476.33     11.22 o 
   1   9   9       21.58       20.76      2.51 o 
   2   9   9       15.13       15.91      2.34 o 
   3   9   9      307.75      325.64     10.88 o 
   4   9   9       16.15       14.73      3.01 o 
   5   9   9       17.48       15.40      3.35 o 
   6   9   9       17.27       11.89      3.18 o 
   7   9   9        5.21       12.39      8.71 o 
  -7  10   9      109.20      122.72      9.21 o 
  -6  10   9        1.59        2.51      2.51 o 
  -5  10   9        5.74        2.34      1.84 o 
  -4  10   9       33.46       37.17      4.02 o 
  -3  10   9       35.91       43.70      4.35 o 
  -2  10   9       19.49       19.92      2.85 o 
  -1  10   9       94.20       87.90      5.53 o 
   0  10   9      264.97      244.11      8.37 o 
   1  10   9       30.64       30.97      3.35 o 
   2  10   9        6.02        3.85      1.84 o 
   3  10   9       87.18       83.71      5.69 o 
   4  10   9       62.17       63.79      5.69 o 
   5  10   9       66.58       77.85      7.03 o 
   6  10   9       20.25       15.40      3.52 o 
  -7  11   9       33.70       31.98      4.19 o 
  -6  11   9       14.21        8.04      2.34 o 
  -5  11   9       38.78       36.00      4.02 o 
  -4  11   9      143.17      144.49      7.53 o 
  -3  11   9        0.04        0.67      2.01 o 
  -2  11   9       43.59       49.56      4.35 o 
  -1  11   9        6.20        5.69      2.01 o 
   0  11   9       42.81       42.19      3.68 o 
   1  11   9       30.38       31.81      3.35 o 
   2  11   9       62.76       59.77      4.52 o 
   3  11   9        5.36        8.54      2.34 o 
   4  11   9       14.94       12.56      2.68 o 
   5  11   9        2.77        3.68      2.51 o 
   6  11   9        3.81        7.37      5.53 o 
  -7  12   9       12.42       11.72      9.88 o 
  -6  12   9       46.50       49.22      5.86 o 
  -5  12   9       62.23       64.29      5.69 o 
  -4  12   9       89.07      101.96      7.03 o 
  -3  12   9       12.48        7.87      2.01 o 
  -2  12   9       49.54       50.90      4.52 o 
  -1  12   9        6.93        6.03      2.01 o 
   0  12   9       83.40       80.70      5.53 o 
   1  12   9        2.22        1.84      1.84 o 
   2  12   9        1.09        2.18      1.84 o 
   3  12   9        1.66        0.67      2.51 o 
   4  12   9       13.26       10.55      3.01 o 
   5  12   9       11.11        8.37      3.35 o 
  -6  13   9        1.16        2.34      2.85 o 
  -5  13   9       63.35       74.50      6.53 o 
  -4  13   9       18.06       18.08      3.18 o 
  -3  13   9       21.24       17.41      3.01 o 
  -2  13   9        4.83        4.19      1.84 o 
  -1  13   9        0.77        2.01      2.01 o 
   0  13   9       14.30       18.92      3.01 o 
   1  13   9       21.14       18.92      3.01 o 
   2  13   9        3.48        2.51      1.84 o 
   3  13   9       45.86       52.07      5.36 o 
   4  13   9       34.83       29.80      4.86 o 
   5  13   9       40.47       32.98      5.53 o 
  -5  14   9       38.46       34.32      4.19 o 
  -4  14   9       13.99        6.53      2.51 o 
  -3  14   9       86.65       80.87      6.03 o 
  -2  14   9       89.26       99.12      6.53 o 
  -1  14   9       14.47       10.55      2.34 o 
   0  14   9       87.12       83.21      5.69 o 
   1  14   9       51.90       55.59      4.86 o 
   2  14   9        9.56        7.87      2.34 o 
   3  14   9       10.09       10.21      2.51 o 
   4  14   9       26.49       28.96      4.19 o 
   5  14   9       30.99       33.82     10.21 o 
  -5  15   9       68.67       59.77      7.20 o 
  -4  15   9       26.23       19.09      3.35 o 
  -3  15   9       29.08       20.93      3.18 o 
  -2  15   9       28.04       26.62      3.52 o 
  -1  15   9       41.97       46.38      4.35 o 
   0  15   9        2.26        3.01      2.01 o 
   1  15   9       42.99       40.35      4.19 o 
   2  15   9        0.94        1.67      2.51 o 
   3  15   9        1.79        1.34      3.18 o 
   4  15   9        3.72        3.68      3.68 o 
  -4  16   9       44.85       43.36      5.86 o 
  -3  16   9       44.78       45.37      5.19 o 
  -2  16   9       46.54       51.40      5.19 o 
  -1  16   9       23.30       14.40      3.01 o 
   0  16   9       20.09       19.92      3.18 o 
   1  16   9        1.73        0.67      2.85 o 
   2  16   9        0.01        1.34      2.01 o 
   3  16   9       21.30       11.05      4.52 o 
  -3  17   9        1.29        8.20      6.03 o 
  -2  17   9       46.38       51.06      5.19 o 
  -1  17   9        0.87        1.34      2.34 o 
   0  17   9       26.32       32.98      4.86 o 
   1  17   9       59.58       60.61      6.36 o 
   2  17   9       84.97       76.51      9.88 o 
  -1  18   9       14.08       18.42      4.86 o 
   0  18   9        9.81       14.06      7.53 o 
  -8   0  10      443.65      505.46     23.61 o 
  -4   0  10      140.39      142.98      7.20 o 
  -2   0  10     1023.10     1025.15     18.75 o 
   0   0  10      176.87      182.49      8.20 o 
   2   0  10        4.49        4.86      2.18 o 
   4   0  10        0.24        0.50      2.18 o 
   6   0  10      118.90      114.85     13.06 o 
  -9   1  10       55.42       69.65     10.88 o 
  -8   1  10       21.48       20.43      3.18 o 
  -7   1  10       82.82       73.33      6.03 o 
  -6   1  10        9.86        4.19      1.84 o 
  -5   1  10       59.20       54.41      3.35 o 
  -4   1  10       24.91       25.28      2.18 o 
  -3   1  10        1.79        1.84      0.84 o 
  -2   1  10      180.75      183.00      4.86 o 
  -1   1  10      146.96      141.64      4.86 o 
   0   1  10      308.74      316.43      7.70 o 
   1   1  10      173.85      166.92      6.36 o 
   2   1  10       16.28       16.24      2.18 o 
   3   1  10       54.07       55.92      4.69 o 
   4   1  10      102.45      105.48      6.19 o 
   5   1  10        0.00        3.68      2.18 o 
   6   1  10      116.96      109.50      8.04 o 
   7   1  10        0.74        0.67      2.34 o 
  -9   2  10       28.63       26.45     10.72 o 
  -8   2  10       25.58       23.44      4.02 o 
  -7   2  10      124.25      133.10      7.87 o 
  -6   2  10        3.45        0.67      1.34 o 
  -5   2  10        0.40        2.01      1.67 o 
  -4   2  10        0.55        1.51      1.17 o 
  -3   2  10       16.71       12.39      1.67 o 
  -2   2  10       71.41       58.77      3.01 o 
  -1   2  10      472.91      474.48      9.54 o 
   0   2  10      188.22      184.34      5.69 o 
   1   2  10       91.18       86.22      4.86 o 
   2   2  10        3.14        2.51      1.51 o 
   3   2  10        5.11        7.20      2.34 o 
   4   2  10        6.30        8.37      2.01 o 
   5   2  10        0.53        2.85      2.18 o 
   6   2  10        6.82        9.38      2.85 o 
   7   2  10        5.65        4.35      3.85 o 
  -9   3  10       18.46       20.59      8.71 o 
  -8   3  10        2.77        1.00      2.68 o 
  -7   3  10      100.17      104.31      6.86 o 
  -6   3  10       51.64       51.90      4.35 o 
  -5   3  10        0.08        2.34      1.84 o 
  -4   3  10        1.39        0.84      1.17 o 
  -3   3  10       17.73       12.72      1.67 o 
  -2   3  10        0.18        2.51      1.17 o 
  -1   3  10        2.44        1.51      1.17 o 
   0   3  10       67.72       68.48      3.68 o 
   1   3  10        6.91        2.01      1.34 o 
   2   3  10       24.43       20.26      2.85 o 
   3   3  10       39.51       53.41      5.86 o 
   4   3  10       23.25       31.81      4.35 o 
   5   3  10        3.18        4.35      2.34 o 
   6   3  10        3.20        2.68      2.01 o 
   7   3  10       15.13       13.56      4.19 o 
  -9   4  10        0.10        2.68      5.02 o 
  -8   4  10        8.15       11.72      3.68 o 
  -7   4  10       58.78       61.28      5.36 o 
  -6   4  10      108.60      121.55      6.70 o 
  -5   4  10       19.96       14.23      2.51 o 
  -4   4  10        0.23        1.51      1.34 o 
  -3   4  10      323.96      320.96      8.71 o 
  -2   4  10      242.48      263.86      7.20 o 
  -1   4  10      306.20      287.14      8.04 o 
   0   4  10        6.59        5.19      1.34 o 
   1   4  10       52.43       55.75      3.68 o 
   2   4  10      153.09      147.67      6.53 o 
   3   4  10      204.61      214.81     11.38 o 
   4   4  10       63.77       73.83      6.36 o 
   5   4  10        0.94        1.17      2.34 o 
   6   4  10       96.82      100.12      7.20 o 
   7   4  10       21.54       15.57      5.86 o 
  -8   5  10      188.45      204.93     11.55 o 
  -7   5  10        2.00        3.18      2.18 o 
  -6   5  10       67.94       66.13      5.19 o 
  -5   5  10       10.62       10.88      2.34 o 
  -4   5  10        7.36        6.19      1.67 o 
  -3   5  10      524.80      491.23     11.55 o 
  -2   5  10      567.32      557.36     11.55 o 
  -1   5  10       35.56       32.31      2.85 o 
   0   5  10       80.16       78.02      4.52 o 
   1   5  10       74.07       84.55      4.19 o 
   2   5  10       80.22       76.68      5.36 o 
   3   5  10      136.74      129.42      9.04 o 
   4   5  10        2.80        2.51      2.34 o 
   5   5  10       14.18       14.73      2.85 o 
   6   5  10        3.23        2.68      2.18 o 
   7   5  10       31.15        8.71      4.52 o 
  -8   6  10       20.21       11.55      3.35 o 
  -7   6  10      150.81      169.60      9.21 o 
  -6   6  10        4.86        3.85      1.84 o 
  -5   6  10      111.40      114.52      6.53 o 
  -4   6  10      149.01      150.52      6.70 o 
  -3   6  10      584.30      575.44     13.73 o 
  -2   6  10        9.40        7.20      1.67 o 
  -1   6  10        8.99       12.05      1.84 o 
   0   6  10       36.38       42.53      3.35 o 
   1   6  10        2.54        3.85      1.51 o 
   2   6  10       62.06       56.76      5.19 o 
   3   6  10       31.79       42.69      4.52 o 
   4   6  10        2.56        7.03      2.34 o 
   5   6  10        3.25        4.86      2.34 o 
   6   6  10      108.97      115.36      9.88 o 
  -8   7  10        0.09        3.85      3.01 o 
  -7   7  10        0.66        4.19      3.01 o 
  -6   7  10       36.59       39.01      4.19 o 
  -5   7  10       99.38       98.11      6.03 o 
  -4   7  10        6.78       10.72      2.18 o 
  -3   7  10       22.26       15.40      2.34 o 
  -2   7  10       39.05       31.81      3.01 o 
  -1   7  10       23.33       22.10      2.85 o 
   0   7  10        0.93        1.67      1.51 o 
   1   7  10       94.01       92.59      4.69 o 
   2   7  10        0.45        5.02      2.18 o 
   3   7  10        7.14       12.05      2.68 o 
   4   7  10       30.22       28.80      4.35 o 
   5   7  10       98.86      106.32      8.04 o 
   6   7  10        3.12        6.86      2.68 o 
  -8   8  10        4.59        5.53      5.53 o 
  -7   8  10       63.16       63.62      6.70 o 
  -6   8  10      136.23      150.18      8.71 o 
  -5   8  10       12.27        6.03      2.01 o 
  -4   8  10        0.10        1.51      1.84 o 
  -3   8  10       15.57        8.04      2.18 o 
  -2   8  10      150.50      142.14      6.36 o 
  -1   8  10      113.88      121.55      6.53 o 
   0   8  10       61.39       62.45      4.35 o 
   1   8  10       68.02       68.64      5.19 o 
   2   8  10        0.36        2.34      1.67 o 
   3   8  10       39.65       29.63      3.68 o 
   4   8  10       70.64       63.45      6.03 o 
   5   8  10       50.86       56.26      6.70 o 
   6   8  10        1.41        3.68      2.85 o 
  -7   9  10        2.12        1.84      2.34 o 
  -6   9  10        0.91        1.84      2.01 o 
  -5   9  10       14.16       15.40      2.34 o 
  -4   9  10        1.51        2.68      2.01 o 
  -3   9  10       27.08       24.95      3.18 o 
  -2   9  10       64.64       60.44      4.35 o 
  -1   9  10       69.17       72.16      5.19 o 
   0   9  10       20.77       17.58      2.34 o 
   1   9  10        0.92        3.18      1.84 o 
   2   9  10       81.31       90.74      6.36 o 
   3   9  10        4.85        4.52      2.18 o 
   4   9  10        0.12        3.18      2.34 o 
   5   9  10       53.03       52.24      6.86 o 
   6   9  10        9.94        2.01      3.52 o 
  -7  10  10       22.36       19.25      3.85 o 
  -6  10  10        1.77        2.85      2.68 o 
  -5  10  10        1.46        1.84      2.01 o 
  -4  10  10        0.05        0.17      1.84 o 
  -3  10  10       20.15       24.95      3.01 o 
  -2  10  10       39.50       41.69      4.19 o 
  -1  10  10       68.53       60.78      5.02 o 
   0  10  10      120.37      130.42      7.03 o 
   1  10  10       51.27       42.36      4.19 o 
   2  10  10       10.78       10.38      2.51 o 
   3  10  10      204.21      218.32     10.38 o 
   4  10  10       28.62       27.12      4.69 o 
   5  10  10        0.21        2.18      3.18 o 
   6  10  10        8.56        9.71      4.35 o 
  -7  11  10       36.91       22.10      9.21 o 
  -6  11  10        0.86        2.01      2.18 o 
  -5  11  10       60.33       64.12      5.19 o 
  -4  11  10        2.59        2.68      1.84 o 
  -3  11  10       80.67       88.23      5.86 o 
  -2  11  10       31.16       37.17      4.19 o 
  -1  11  10      196.97      190.03      8.71 o 
   0  11  10        2.49        2.51      1.84 o 
   1  11  10        9.46        6.36      2.01 o 
   2  11  10       17.95       21.60      3.52 o 
   3  11  10       20.43       27.63      3.68 o 
   4  11  10       18.45       28.80      5.53 o 
   5  11  10       18.45       12.72      3.85 o 
  -6  12  10       57.45       54.92      5.69 o 
  -5  12  10        5.81       10.05      3.01 o 
  -4  12  10        0.49        1.84      1.67 o 
  -3  12  10       67.20       70.82      6.36 o 
  -2  12  10       24.57       22.10      3.68 o 
  -1  12  10       16.78       12.72      2.85 o 
   0  12  10       97.18      105.31      6.53 o 
   1  12  10      124.12      125.74      6.86 o 
   2  12  10        0.73        2.68      2.18 o 
   3  12  10       16.70       20.26      3.68 o 
   4  12  10      114.53      105.48      9.54 o 
   5  12  10       15.91       18.08      8.20 o 
  -6  13  10       10.36        0.33      7.70 o 
  -5  13  10        2.27        3.85      2.34 o 
  -4  13  10        1.52        2.85      2.18 o 
  -3  13  10       10.88       11.89      2.85 o 
  -2  13  10       31.98       24.78      3.85 o 
  -1  13  10       92.17       89.07      6.86 o 
   0  13  10      143.18      141.31      8.37 o 
   1  13  10       72.80       78.86      6.03 o 
   2  13  10        7.07        4.86      2.01 o 
   3  13  10        0.00        4.35      2.68 o 
   4  13  10        1.31        1.00      2.34 o 
  -5  14  10        0.56        2.01      3.85 o 
  -4  14  10       37.00       35.83      4.69 o 
  -3  14  10        0.03        3.18      2.34 o 
  -2  14  10        6.37        9.21      2.51 o 
  -1  14  10       23.23       21.77      3.68 o 
   0  14  10       27.68       24.78      3.52 o 
   1  14  10      302.18      314.43     12.22 o 
   2  14  10      106.59      111.17      8.71 o 
   3  14  10        2.73        3.68      2.51 o 
  -5  15  10        2.37       23.61      8.54 o 
  -4  15  10       87.34       99.12     14.06 o 
  -3  15  10        6.94        5.19      2.34 o 
  -2  15  10        3.75        6.03      2.34 o 
  -1  15  10       16.34       22.27      3.52 o 
   0  15  10        1.09        2.85      2.51 o 
   1  15  10       11.58       16.24      2.68 o 
   2  15  10        4.08        1.51      3.68 o 
   3  15  10        0.17        3.85      4.69 o 
  -2  16  10       13.52       11.55      2.85 o 
  -1  16  10       37.69       34.66      4.69 o 
   0  16  10      108.53      112.68      7.53 o 
   1  16  10      119.53      130.26     15.57 o 
  -2  17  10        0.85        8.37      6.03 o 
  -1  17  10        3.00        0.17      5.36 o 
  -7   0  11       31.97       22.44      5.36 o 
  -5   0  11      138.30      141.47      8.54 o 
  -3   0  11        7.72        6.36      1.51 o 
  -1   0  11      338.64      331.34     11.05 o 
   1   0  11      247.58      250.80     11.72 o 
   3   0  11        8.15        8.20      3.68 o 
   5   0  11      190.50      165.08     15.07 o 
  -8   1  11        2.78        7.37      2.34 o 
  -7   1  11       61.08       58.93      5.86 o 
  -6   1  11       12.99       12.56      2.18 o 
  -5   1  11       44.62       38.51      3.01 o 
  -4   1  11       49.93       49.06      3.35 o 
  -3   1  11       87.47       95.27      3.85 o 
  -2   1  11        4.59        2.34      1.17 o 
  -1   1  11        2.63        2.18      1.17 o 
   0   1  11       12.80       14.06      1.84 o 
   1   1  11       50.14       46.38      3.68 o 
   2   1  11       55.42       58.43      4.69 o 
   3   1  11       71.86       71.16      5.36 o 
   4   1  11        2.47        5.02      2.01 o 
   5   1  11       82.73       87.56      7.03 o 
   6   1  11       10.77       14.40      4.69 o 
   7   1  11       11.86        4.02      5.02 o 
  -8   2  11       13.59       19.25      4.02 o 
  -7   2  11        2.39        1.17      1.84 o 
  -6   2  11        4.74        3.68      1.67 o 
  -5   2  11       41.45       41.02      3.52 o 
  -4   2  11        1.04        5.02      1.34 o 
  -3   2  11      110.93      110.17      4.52 o 
  -2   2  11       37.18       32.48      2.68 o 
  -1   2  11      480.17      477.50     10.21 o 
   0   2  11       18.84       17.08      2.01 o 
   1   2  11      109.52      113.68      5.19 o 
   2   2  11        2.72        1.67      1.67 o 
   3   2  11        8.28        4.52      2.01 o 
   4   2  11        2.94        5.36      2.51 o 
   5   2  11        8.89        5.69      2.34 o 
   6   2  11        2.37        4.19      2.01 o 
  -8   3  11       37.25       38.34      6.03 o 
  -7   3  11       20.70       22.27      3.68 o 
  -6   3  11       12.43       11.89      2.68 o 
  -5   3  11        9.82       10.55      2.01 o 
  -4   3  11        4.01        1.17      1.51 o 
  -3   3  11       15.22       21.26      2.18 o 
  -2   3  11      105.61       96.10      4.69 o 
  -1   3  11        1.94        4.02      1.34 o 
   0   3  11       32.02       33.15      2.68 o 
   1   3  11       16.48       17.08      2.18 o 
   2   3  11        3.40        6.70      2.01 o 
   3   3  11        4.47        2.01      2.68 o 
   4   3  11        2.22        2.68      2.18 o 
   5   3  11        0.38        0.84      3.52 o 
   6   3  11        5.48        2.85      2.01 o 
   7   3  11        4.57        5.53      7.87 o 
  -8   4  11       20.62       25.28      4.52 o 
  -7   4  11        1.92        1.84      2.01 o 
  -6   4  11       85.03       98.61      6.36 o 
  -5   4  11       40.77       45.71      4.19 o 
  -4   4  11       50.82       49.06      3.52 o 
  -3   4  11       48.53       42.53      3.01 o 
  -2   4  11       92.39      100.79      5.02 o 
  -1   4  11        2.84        0.84      1.34 o 
   0   4  11       22.82       20.09      2.34 o 
   1   4  11       64.14       61.45      4.19 o 
   2   4  11      171.31      171.11      8.20 o 
   3   4  11      176.69      178.14     11.05 o 
   4   4  11       22.99       21.77      3.35 o 
   5   4  11       53.40       64.96      7.53 o 
   6   4  11        6.66        5.69      2.68 o 
  -8   5  11       22.74        8.87      3.85 o 
  -7   5  11       44.93       39.35      4.02 o 
  -6   5  11       24.83       28.29      3.52 o 
  -5   5  11        4.10        2.85      1.67 o 
  -4   5  11      232.64      227.53      8.37 o 
  -3   5  11      138.44      129.42      5.86 o 
  -2   5  11        1.43        1.84      1.51 o 
  -1   5  11      352.57      325.98      9.21 o 
   0   5  11      103.00      101.13      5.36 o 
   1   5  11       17.79       15.57      2.34 o 
   2   5  11       15.43       12.22      2.51 o 
   3   5  11       49.49       50.73      6.19 o 
   4   5  11        0.40        1.84      2.01 o 
   5   5  11        2.90        4.69      2.34 o 
   6   5  11      105.59       97.27      9.38 o 
  -8   6  11        0.27        2.68      3.18 o 
  -7   6  11      108.41      137.12      8.54 o 
  -6   6  11       10.44        5.86      2.34 o 
  -5   6  11       35.99       30.64      3.68 o 
  -4   6  11        1.59        1.51      1.67 o 
  -3   6  11       10.12        9.71      2.01 o 
  -2   6  11       79.25       74.50      4.86 o 
  -1   6  11       63.68       65.46      4.19 o 
   0   6  11        1.12        2.01      1.51 o 
   1   6  11        1.46        2.18      1.67 o 
   2   6  11        6.72        9.88      2.85 o 
   3   6  11       18.87       16.58      3.68 o 
   4   6  11       12.13       12.72      3.01 o 
   5   6  11       48.36       45.87      5.53 o 
   6   6  11       16.24        7.37      4.52 o 
  -8   7  11       16.28       19.42     10.05 o 
  -7   7  11       39.42       48.89      6.03 o 
  -6   7  11       20.36       21.60      3.35 o 
  -5   7  11        3.10        3.85      1.84 o 
  -4   7  11        9.18        6.36      1.84 o 
  -3   7  11      458.87      463.77     13.06 o 
  -2   7  11        8.74        5.86      1.84 o 
  -1   7  11       26.07       20.26      2.51 o 
   0   7  11       89.68       94.76      5.02 o 
   1   7  11        1.37        1.51      2.01 o 
   2   7  11      152.17      173.12      9.71 o 
   3   7  11      152.95      161.40      9.88 o 
   4   7  11       20.27       24.11      4.19 o 
   5   7  11       17.74       24.78      4.52 o 
   6   7  11       51.10       52.24     13.56 o 
  -7   8  11       34.70       32.31      4.86 o 
  -6   8  11        9.87        6.36      2.51 o 
  -5   8  11        1.85        3.52      2.18 o 
  -4   8  11       12.17       10.38      2.18 o 
  -3   8  11       15.07       21.60      3.18 o 
  -2   8  11        1.58        4.35      2.18 o 
  -1   8  11        1.92        2.85      1.51 o 
   0   8  11        1.65        2.68      1.51 o 
   1   8  11       47.72       46.04      4.69 o 
   2   8  11        0.01        4.35      2.51 o 
   3   8  11       14.56       13.73      3.18 o 
   4   8  11       95.08      109.66      8.37 o 
   5   8  11        2.92        7.37      3.35 o 
   6   8  11       12.05       15.40      7.70 o 
  -7   9  11      100.20      102.30     11.22 o 
  -6   9  11       18.09        8.87      2.68 o 
  -5   9  11       66.65       69.15      5.53 o 
  -4   9  11      238.72      246.62     10.05 o 
  -3   9  11       11.80        8.37      2.18 o 
  -2   9  11        0.48        3.35      1.84 o 
  -1   9  11        0.72        1.84      1.84 o 
   0   9  11      207.74      220.50      9.21 o 
   1   9  11        0.30        1.17      2.18 o 
   2   9  11      131.95      137.62      8.37 o 
   3   9  11        2.52        3.52      2.34 o 
   4   9  11        1.84        3.18      2.34 o 
   5   9  11        0.68        1.00      4.02 o 
  -7  10  11        4.52       23.44     10.38 o 
  -6  10  11        0.82        0.67      2.34 o 
  -5  10  11        4.39        4.35      2.18 o 
  -4  10  11       66.78       70.65      5.53 o 
  -3  10  11      191.43      207.78      9.38 o 
  -2  10  11       10.02       10.05      2.34 o 
  -1  10  11        1.05        1.34      1.84 o 
   0  10  11        0.13        1.67      2.18 o 
   1  10  11      182.51      186.85      8.71 o 
   2  10  11       17.69       20.26      3.18 o 
   3  10  11       15.62       17.58      3.35 o 
   4  10  11        5.19        3.85      2.51 o 
   5  10  11       46.76       53.58     10.21 o 
  -6  11  11        8.44        1.84      3.18 o 
  -5  11  11      116.26      109.16      7.20 o 
  -4  11  11       48.84       45.20      4.35 o 
  -3  11  11        3.91        3.01      2.01 o 
  -2  11  11       63.13       71.99      5.69 o 
  -1  11  11        6.06        4.35      2.18 o 
   0  11  11       17.44       18.08      3.35 o 
   1  11  11        2.32        1.17      2.01 o 
   2  11  11       43.60       46.21      4.69 o 
   3  11  11        6.20       12.39      2.85 o 
   4  11  11       15.04       17.24      4.52 o 
  -5  12  11        1.59        4.35      2.68 o 
  -4  12  11       40.78       35.33      4.02 o 
  -3  12  11       10.64        8.54      2.34 o 
  -2  12  11       31.18       21.93      3.01 o 
  -1  12  11        2.31        2.34      2.18 o 
   0  12  11       56.37       62.78      5.86 o 
   1  12  11       45.09       48.89      4.52 o 
   2  12  11        5.51        3.18      2.01 o 
   3  12  11       72.13       65.30      6.36 o 
   4  12  11        2.10       10.38      8.04 o 
  -5  13  11       21.70       20.76      6.03 o 
  -4  13  11        6.31        4.69      2.34 o 
  -3  13  11       52.44       57.93      5.36 o 
  -2  13  11       83.00       91.08      6.53 o 
  -1  13  11        0.09        1.00      1.84 o 
   0  13  11      142.35      148.17      9.21 o 
   1  13  11        1.23        0.84      2.18 o 
   2  13  11       17.12       16.91      3.52 o 
   3  13  11       11.07       11.22      4.02 o 
  -5  14  11        1.07        3.68      4.19 o 
  -3  14  11       30.45       31.48      3.68 o 
  -2  14  11       44.92       53.24      5.36 o 
  -1  14  11       10.19        6.70      2.51 o 
   0  14  11        8.83        8.87      2.85 o 
   1  14  11       20.99       21.26      3.52 o 
  -3  15  11       16.96       16.91      8.54 o 
  -2  15  11        3.84        5.19      3.85 o 
  -1  15  11        1.29        1.00      3.35 o 
   0  15  11       73.45       75.17      8.20 o 
   1  15  11        1.01        5.36      4.35 o 
   0  16  11        0.49        4.35      5.86 o 
  -6   0  12       17.51       20.26      4.86 o 
  -4   0  12        0.41        1.17      2.51 o 
  -2   0  12        0.03        4.19      2.18 o 
   0   0  12        9.95        5.02      2.18 o 
   2   0  12        8.63        7.03      3.01 o 
   4   0  12        6.94        2.51      3.52 o 
  -8   1  12      111.29      133.94     22.10 o 
  -7   1  12        4.73        4.35      2.68 o 
  -6   1  12      127.78      137.12      7.70 o 
  -5   1  12        0.15        2.34      1.51 o 
  -4   1  12       18.62       17.08      2.18 o 
  -3   1  12       72.16       78.69      4.19 o 
  -2   1  12       27.97       23.77      2.34 o 
  -1   1  12       29.80       23.94      2.51 o 
   0   1  12        9.95        8.71      1.67 o 
   1   1  12        2.21        2.51      1.34 o 
   2   1  12      180.35      178.31      8.87 o 
   3   1  12       25.90       26.12      4.19 o 
   4   1  12       72.21       76.18      7.87 o 
   5   1  12       21.34       31.98      4.86 o 
   6   1  12        4.90        7.70      3.18 o 
  -8   2  12       29.36       37.67     12.39 o 
  -7   2  12       11.86       11.72      3.52 o 
  -6   2  12        7.59        4.52      2.01 o 
  -5   2  12       40.41       35.49      3.68 o 
  -4   2  12       20.54       25.28      2.85 o 
  -3   2  12       34.49       30.64      3.01 o 
  -2   2  12       35.32       31.81      2.68 o 
  -1   2  12       43.04       42.86      3.35 o 
   0   2  12        8.62        8.20      1.67 o 
   1   2  12        9.16        5.19      1.51 o 
   2   2  12       67.90       82.37      5.53 o 
   3   2  12       60.36       69.31      8.20 o 
   4   2  12      115.26      128.42     10.05 o 
   5   2  12        0.07        3.35      2.51 o 
   6   2  12       14.57       12.56      4.69 o 
  -8   3  12       19.67       21.93      8.37 o 
  -7   3  12        2.13        5.02      2.68 o 
  -6   3  12        2.82        2.18      1.84 o 
  -5   3  12        0.08        5.02      1.84 o 
  -4   3  12       50.75       46.04      3.52 o 
  -3   3  12      241.97      267.21      8.20 o 
  -2   3  12        9.83       10.21      2.01 o 
  -1   3  12        0.10        1.17      1.51 o 
   0   3  12       32.03       35.16      3.01 o 
   1   3  12       17.72       11.72      2.18 o 
   2   3  12      212.37      213.47     11.72 o 
   3   3  12        2.98        4.35      3.18 o 
   4   3  12       26.25       29.80      4.52 o 
   5   3  12       23.06       28.13      4.35 o 
   6   3  12        1.03        3.18      3.68 o 
  -8   4  12        3.44        1.00      3.85 o 
  -7   4  12        0.93        5.36      2.34 o 
  -6   4  12       18.08       19.42      2.85 o 
  -5   4  12        4.53        4.02      1.84 o 
  -4   4  12       57.70       59.10      4.52 o 
  -3   4  12        0.77        1.34      1.51 o 
  -2   4  12        7.48        5.19      1.67 o 
  -1   4  12       18.79       15.40      2.18 o 
   0   4  12        3.56        2.68      1.51 o 
   1   4  12       18.47       16.07      2.51 o 
   2   4  12      117.61      128.58      8.20 o 
   3   4  12        6.96        5.53      2.85 o 
   4   4  12       22.68       14.57      3.85 o 
   5   4  12       15.74       20.09      4.52 o 
   6   4  12        0.03        0.50      3.52 o 
  -7   5  12       23.24       28.63      3.52 o 
  -6   5  12       14.83       12.56      2.51 o 
  -5   5  12        2.79        1.84      2.01 o 
  -4   5  12        3.79        3.52      2.01 o 
  -3   5  12        3.62        2.34      1.67 o 
  -2   5  12      287.51      320.79     10.38 o 
  -1   5  12       15.25       13.06      2.18 o 
   0   5  12        9.28        3.85      1.51 o 
   1   5  12       17.39       18.58      3.01 o 
   2   5  12        3.05        8.87      3.18 o 
   3   5  12       58.06       62.11      7.20 o 
   4   5  12       11.47       10.72      3.01 o 
   5   5  12       19.85       27.12      5.19 o 
  -7   6  12       10.95       12.05      3.18 o 
  -6   6  12        1.59        2.51      2.34 o 
  -5   6  12       17.62       16.24      3.01 o 
  -4   6  12        0.04        1.67      1.67 o 
  -3   6  12       38.00       32.31      3.68 o 
  -2   6  12      166.12      165.42      7.37 o 
  -1   6  12       27.76       26.62      2.85 o 
   0   6  12       10.39       10.38      1.67 o 
   1   6  12        6.27        8.54      2.51 o 
   2   6  12      172.41      210.12     10.38 o 
   3   6  12        5.75        8.20      2.68 o 
   4   6  12       88.72       80.03      7.37 o 
   5   6  12        4.16        1.34      3.01 o 
  -7   7  12        3.67        2.51      2.68 o 
  -6   7  12       98.80      103.80      7.03 o 
  -5   7  12       38.89       43.53      4.19 o 
  -4   7  12       86.64       80.87      5.86 o 
  -3   7  12       42.29       37.50      4.02 o 
  -2   7  12       94.12       91.08      5.69 o 
  -1   7  12       27.81       18.58      2.68 o 
   0   7  12       24.99       21.93      2.85 o 
   1   7  12        0.21        2.68      2.51 o 
   2   7  12        0.47        3.68      2.68 o 
   3   7  12      142.01      152.19      9.88 o 
   4   7  12       31.97       43.36      5.69 o 
   5   7  12        8.24       17.91      4.86 o 
  -6   8  12        1.05        3.35      2.34 o 
  -5   8  12      178.29      185.68      9.21 o 
  -4   8  12       41.45       45.04      4.52 o 
  -3   8  12        4.59        2.85      2.01 o 
  -2   8  12        2.01        5.02      2.01 o 
  -1   8  12        4.83        6.03      1.67 o 
   0   8  12        1.21        1.67      1.84 o 
   1   8  12      100.02      104.81      8.04 o 
   2   8  12       29.78       33.49      4.52 o 
   3   8  12       73.90       78.02      7.37 o 
   4   8  12        0.75        3.18      2.68 o 
   5   8  12       16.52        8.37      6.03 o 
  -6   9  12        1.86        1.84      3.01 o 
  -5   9  12        5.29        2.18      2.01 o 
  -4   9  12       62.38       62.45      5.69 o 
  -3   9  12       29.68       28.80      4.02 o 
  -2   9  12        0.01        2.01      2.01 o 
  -1   9  12        2.62        2.34      1.84 o 
   0   9  12      121.24      127.58      7.87 o 
   1   9  12       13.30       12.72      3.35 o 
   2   9  12       40.93       43.87      4.86 o 
   3   9  12       42.14       48.39      5.53 o 
   4   9  12       47.64       45.71      5.53 o 
  -6  10  12       27.05       17.75      8.71 o 
  -5  10  12       66.26       68.64      5.69 o 
  -4  10  12        9.90       12.05      3.18 o 
  -3  10  12       11.52        8.54      2.51 o 
  -2  10  12       64.37       67.47      5.02 o 
  -1  10  12        2.87        7.03      2.18 o 
   0  10  12        1.86        0.84      2.34 o 
   1  10  12      107.19      115.19      8.54 o 
   2  10  12        0.90        2.68      3.01 o 
   3  10  12        0.89        6.70      2.85 o 
  -5  11  12        2.35        8.37      3.68 o 
  -4  11  12        4.46        4.02      2.18 o 
  -3  11  12       13.74       16.24      3.01 o 
  -2  11  12       29.82       34.15      4.02 o 
  -1  11  12       42.35       49.73      4.86 o 
   0  11  12      207.82      216.31     10.88 o 
   1  11  12       22.80       20.93      4.02 o 
   2  11  12       70.36       83.04      6.53 o 
   3  11  12        7.50        4.69      2.68 o 
  -4  12  12       11.41        9.21      3.01 o 
  -3  12  12        0.25        2.01      2.68 o 
  -2  12  12        4.36        6.03      2.18 o 
  -1  12  12        6.50        5.19      2.01 o 
   0  12  12        0.16        2.34      2.51 o 
   1  12  12       14.73        8.87      3.18 o 
   2  12  12        0.14        0.67      2.18 o 
  -4  13  12        7.39        4.19      4.19 o 
  -3  13  12       82.00       89.91      9.04 o 
  -2  13  12        8.92       13.23      2.51 o 
  -1  13  12        3.13        5.02      2.51 o 
   0  13  12        0.08        2.34      2.51 o 
   1  13  12        5.37        7.87      4.19 o 
   2  13  12       26.51       31.14      6.36 o 
  -2  14  12       39.68       55.42     14.57 o 
  -1  14  12        7.35       11.89      7.03 o 
   0  14  12       11.48       14.06      4.69 o 
   1  14  12       94.49       84.38     17.58 o 
  -7   0  13       93.82       99.12     18.92 o 
  -5   0  13       33.95       34.49      5.19 o 
  -3   0  13      317.91      335.86     15.40 o 
  -1   0  13       78.44       82.88      6.86 o 
   1   0  13      119.36      118.87      9.04 o 
   3   0  13        1.57        2.85      3.85 o 
  -7   1  13        4.30       15.91      6.03 o 
  -6   1  13        3.90        6.36      2.85 o 
  -5   1  13        2.41        1.84      1.84 o 
  -4   1  13       25.79       18.92      2.85 o 
  -3   1  13        6.80        9.54      2.01 o 
  -2   1  13       46.35       48.55      3.68 o 
  -1   1  13        2.08        3.01      1.51 o 
   0   1  13        3.92        3.68      1.67 o 
   1   1  13        4.05        4.86      1.84 o 
   2   1  13       14.72       12.72      2.85 o 
   3   1  13       92.68      100.46      9.38 o 
   4   1  13        1.33        2.68      2.34 o 
  -7   2  13       20.14        7.20      5.53 o 
  -6   2  13        4.18        2.51      2.18 o 
  -5   2  13        1.57        2.51      2.34 o 
  -4   2  13       19.03       21.43      3.01 o 
  -3   2  13       73.27       74.17      4.52 o 
  -2   2  13       71.83       74.17      4.35 o 
  -1   2  13        1.21        1.67      1.51 o 
   0   2  13       12.01       11.72      1.84 o 
   1   2  13      268.97      274.91      9.21 o 
   2   2  13        5.50        5.02      2.51 o 
   3   2  13        0.23        0.67      2.34 o 
   4   2  13       25.59        7.53      4.19 o 
   5   2  13       10.93       12.22      3.85 o 
  -7   3  13       19.76       19.09      8.71 o 
  -6   3  13        0.49        2.34      2.18 o 
  -5   3  13       79.53       79.69      6.03 o 
  -4   3  13        0.42        2.51      1.67 o 
  -3   3  13       46.94       49.22      3.68 o 
  -2   3  13       10.46        9.54      2.01 o 
  -1   3  13       12.86       11.38      1.84 o 
   0   3  13        0.52        1.17      1.67 o 
   1   3  13       44.02       42.02      3.85 o 
   2   3  13        5.30        3.35      2.18 o 
   3   3  13       28.76       23.61      5.02 o 
   4   3  13        0.17        4.69      2.68 o 
   5   3  13        2.12        9.54      5.86 o 
  -7   4  13       31.52       44.70      8.71 o 
  -6   4  13        0.91        0.84      2.01 o 
  -5   4  13        5.46        6.19      2.18 o 
  -4   4  13       79.86       86.56      6.19 o 
  -3   4  13       25.02       23.94      2.68 o 
  -2   4  13      433.61      451.88     12.05 o 
  -1   4  13        0.56        2.18      1.51 o 
   0   4  13        3.21        4.86      1.67 o 
   1   4  13       65.88       65.97      4.86 o 
   2   4  13        0.55        1.17      2.34 o 
   3   4  13       25.45       29.30      5.86 o 
   4   4  13       34.98       27.46      5.36 o 
  -7   5  13       53.17       45.71      8.71 o 
  -6   5  13       58.93       65.97      5.36 o 
  -5   5  13      181.24      189.86      9.38 o 
  -4   5  13        0.14        1.67      2.01 o 
  -3   5  13       14.45       10.55      2.01 o 
  -2   5  13       11.08        9.38      2.18 o 
  -1   5  13       67.97       65.46      4.52 o 
   0   5  13       24.03       22.44      2.68 o 
   1   5  13        1.85        2.68      1.67 o 
   2   5  13       10.29       13.73      3.68 o 
   3   5  13      240.14      244.61     16.41 o 
   4   5  13       85.40       92.92      8.04 o 
  -6   6  13        1.57        1.51      2.34 o 
  -5   6  13       87.44       91.75      6.53 o 
  -4   6  13      247.67      266.71     11.05 o 
  -3   6  13      163.78      167.09      8.04 o 
  -2   6  13       54.62       60.27      4.86 o 
  -1   6  13       15.93       16.07      2.51 o 
   0   6  13        7.55        9.54      2.01 o 
   1   6  13       13.43       10.72      2.85 o 
   2   6  13       14.29       20.76      4.52 o 
   3   6  13      227.82      249.97     13.23 o 
   4   6  13       97.58       91.75      9.04 o 
  -6   7  13       94.64      110.33      9.71 o 
  -5   7  13      151.38      157.21      8.71 o 
  -4   7  13       15.19       12.22      2.85 o 
  -3   7  13       23.07       24.95      3.68 o 
  -2   7  13        0.31        4.19      2.01 o 
  -1   7  13       63.70       61.61      4.86 o 
   0   7  13        7.73        9.21      2.85 o 
   1   7  13       44.18       47.55      5.69 o 
   2   7  13        1.24        0.33      2.68 o 
   3   7  13        6.05        7.53      3.01 o 
   4   7  13        2.37        0.50      3.35 o 
  -5   8  13        0.20        3.68      2.68 o 
  -4   8  13      194.58      237.91     10.72 o 
  -3   8  13      119.28      130.59      7.87 o 
  -2   8  13        9.00        6.19      2.34 o 
  -1   8  13        8.46        7.70      2.18 o 
   0   8  13        6.04        4.52      2.51 o 
   1   8  13       23.62       21.43      4.02 o 
   2   8  13      134.03      169.77     10.72 o 
   3   8  13        0.29        1.00      3.01 o 
   4   8  13        7.88       14.23      8.04 o 
  -5   9  13       13.20        8.37      3.01 o 
  -4   9  13        0.24        1.67      1.84 o 
  -3   9  13       47.98       45.04      4.69 o 
  -2   9  13        0.92        4.52      2.51 o 
  -1   9  13        0.31        2.01      2.18 o 
   0   9  13       12.34       13.73      3.01 o 
   1   9  13       18.18       22.60      4.52 o 
   2   9  13        0.05        1.51      2.68 o 
  -5  10  13       72.75      100.62     18.25 o 
  -4  10  13       10.97       14.57      3.52 o 
  -3  10  13       66.80       67.47      5.53 o 
  -2  10  13        4.10        2.34      2.01 o 
  -1  10  13       34.15       29.47      3.68 o 
   0  10  13        0.54        2.51      2.34 o 
   1  10  13       29.37       29.80      5.02 o 
   2  10  13       62.87       74.84      9.21 o 
   3  10  13       83.86      107.32     18.75 o 
  -4  11  13       23.68       32.82      7.87 o 
  -3  11  13       20.21       18.75      3.68 o 
  -2  11  13       92.11      105.81      7.37 o 
  -1  11  13       31.64       33.65      4.19 o 
   0  11  13      145.16      163.07     10.88 o 
   1  11  13        9.92        5.02      4.69 o 
   2  11  13       13.72       13.06      6.03 o 
  -2  12  13       55.18       70.15      9.21 o 
  -1  12  13       38.39       36.50     11.72 o 
   0  12  13        1.98        7.87      7.53 o 
  -1  13  13        3.83        5.02      5.36 o 
  -4   0  14        6.66        5.19      3.52 o 
  -2   0  14      197.74      226.86     11.55 o 
   0   0  14       89.84      101.79      7.87 o 
   2   0  14      193.52      191.37     14.23 o 
  -5   1  14        2.38        4.35      2.34 o 
  -4   1  14        3.85        5.53      2.34 o 
  -3   1  14        0.14        1.34      1.84 o 
  -2   1  14       20.39       18.08      2.68 o 
  -1   1  14       77.03       85.39      5.19 o 
   0   1  14       56.21       53.91      4.02 o 
   1   1  14        0.87        5.36      2.01 o 
   2   1  14        1.83        3.85      2.18 o 
   3   1  14        1.33        1.17      3.52 o 
   4   1  14       27.32       29.30     11.38 o 
  -6   2  14        1.26        4.52      6.70 o 
  -5   2  14        2.58        1.84      2.51 o 
  -4   2  14       85.50       89.41      6.19 o 
  -3   2  14       20.83       18.42      2.85 o 
  -2   2  14      100.25      101.29      5.53 o 
  -1   2  14       64.12       68.98      4.52 o 
   0   2  14       85.59       86.73      5.53 o 
   1   2  14       44.42       44.87      4.19 o 
   2   2  14      218.19      244.44     11.38 o 
   3   2  14       11.05        8.54      4.35 o 
   4   2  14       22.70       24.95      9.38 o 
  -6   3  14       26.79       12.56      5.69 o 
  -5   3  14        0.00        1.00      2.34 o 
  -4   3  14       52.25       43.36      5.02 o 
  -3   3  14       24.79       21.26      3.01 o 
  -2   3  14       79.37       75.51      4.86 o 
  -1   3  14        7.41        7.53      1.84 o 
   0   3  14        5.39        3.18      1.84 o 
   1   3  14        0.63        2.68      2.34 o 
   2   3  14        1.27        2.68      2.68 o 
   3   3  14      116.80      138.80     11.22 o 
  -6   4  14       21.61       30.30     10.72 o 
  -5   4  14        0.04        2.51      2.51 o 
  -4   4  14       17.60       17.08      2.85 o 
  -3   4  14       52.98       56.59      4.35 o 
  -2   4  14       18.22       13.73      2.01 o 
  -1   4  14      157.72      164.08      7.37 o 
   0   4  14        0.08        3.35      2.18 o 
   1   4  14       10.70        5.86      2.18 o 
   2   4  14       14.33       15.74      4.02 o 
   3   4  14       63.93       69.98     11.22 o 
  -5   5  14       63.06       67.31      6.86 o 
  -4   5  14       60.34       56.26      5.19 o 
  -3   5  14       11.70       13.73      2.85 o 
  -2   5  14        0.12        2.34      2.01 o 
  -1   5  14        3.76        3.52      1.84 o 
   0   5  14       39.33       42.02      4.19 o 
   1   5  14        0.09        4.86      3.01 o 
   2   5  14      125.74      146.16     10.05 o 
   3   5  14        7.74       17.91      4.02 o 
  -4   6  14       40.15       41.02      4.69 o 
  -3   6  14        5.49        3.85      2.18 o 
  -2   6  14        0.22        1.67      2.01 o 
  -1   6  14        4.73        4.69      2.01 o 
   0   6  14       68.88       79.19      6.19 o 
   1   6  14        6.26        5.86      2.68 o 
   2   6  14       25.34       30.81      5.19 o 
   3   6  14       72.12       73.50     16.91 o 
  -5   7  14      130.19       98.11     18.58 o 
  -4   7  14       57.33       52.24      5.36 o 
  -3   7  14        0.92        2.18      2.01 o 
  -2   7  14       30.82       33.65      4.02 o 
  -1   7  14        0.39        1.17      1.67 o 
   0   7  14       35.92       35.83      4.52 o 
   1   7  14        0.19        2.51      2.51 o 
   2   7  14       21.44       30.97      6.70 o 
  -4   8  14        4.39        4.35      4.19 o 
  -3   8  14       37.45       36.00      4.52 o 
  -2   8  14       51.19       55.42      4.69 o 
  -1   8  14        2.21        4.02      2.18 o 
   0   8  14       14.48       11.38      3.18 o 
   1   8  14        0.01        4.86      2.85 o 
  -3   9  14       26.90       16.74      3.68 o 
  -2   9  14        0.01        4.19      2.34 o 
  -1   9  14       49.81       63.96      6.19 o 
   0   9  14        1.35        2.34      2.51 o 
   1   9  14       42.72       37.50      8.04 o 
  -3  10  14        0.18        4.19      3.68 o 
  -2  10  14       23.83       27.29      5.86 o 
  -1  10  14        3.31        6.03      4.86 o 
   0  10  14      145.68      137.62     21.77 o 
  -3   0  15      115.48      119.71     10.55 o 
  -1   0  15        0.08        1.51      2.51 o 
   1   0  15       14.02        9.71      3.85 o 
  -5   1  15      109.27      125.74     21.10 o 
  -4   1  15       16.90       17.75      5.53 o 
  -3   1  15       56.51       52.40      4.86 o 
  -2   1  15       10.13        5.02      1.84 o 
  -1   1  15       87.92       94.76      5.69 o 
   0   1  15       41.35       43.20      4.02 o 
   1   1  15        0.42        2.85      2.18 o 
   2   1  15       17.23       26.96      6.36 o 
  -4   2  15       19.28       15.91      5.69 o 
  -3   2  15       38.00       32.65      3.85 o 
  -2   2  15        6.89        5.69      2.01 o 
  -1   2  15       16.01       10.55      2.34 o 
   0   2  15       10.31        9.88      2.18 o 
   1   2  15       31.47       29.80      4.86 o 
   2   2  15       15.20       21.60      9.04 o 
  -4   3  15       39.70       34.99     12.22 o 
  -3   3  15       23.62       22.77      3.35 o 
  -2   3  15        0.34        4.02      2.01 o 
  -1   3  15       14.56       11.05      2.34 o 
   0   3  15       55.06       72.83      6.03 o 
   1   3  15        9.66        2.85      2.18 o 
  -3   4  15        6.61        5.19      2.68 o 
  -2   4  15        7.45        4.69      2.01 o 
  -1   4  15       34.84       33.49      3.85 o 
   0   4  15       16.39        6.36      2.34 o 
   1   4  15       10.42        2.51      3.85 o 
   2   4  15       10.19        9.04      4.69 o 
  -3   5  15        0.34        6.70      3.35 o 
  -2   5  15       46.38       43.53      3.85 o 
  -1   5  15       57.59       64.79      5.02 o 
   0   5  15        6.81        1.34      2.34 o 
   1   5  15        8.77        6.70      5.02 o 
  -4   6  15        0.01        4.86      4.52 o 
  -3   6  15       10.04       17.08      6.19 o 
  -2   6  15       28.58       26.62      4.19 o 
  -1   6  15       47.40       49.22      5.19 o 
   1   6  15        6.71       24.78     12.22 o 
  -3   7  15       71.60       74.84     10.72 o 
  -2   7  15        1.93        2.85      2.51 o 
  -1   7  15       39.57       34.32      8.04 o 
   0   7  15       22.58       17.41      6.36 o 
   1   7  15        1.24        6.19      8.37 o 
  -2   8  15       45.68       48.39      9.54 o 
  -1   1  16        0.02        2.51      2.68 o 
   0   1  16       97.66      100.12     18.58 o 
  -2   2  16       38.16       51.73     13.39 o 
  -1   2  16       29.17       19.25      9.88 o 
   0   2  16       13.03        4.86      5.69 o 
  -2   3  16       11.10        0.33      4.69 o 
  -1   3  16       17.61       28.13     10.38 o 
                                                 
